# Supplementary material for: MBL-1/Muscleblind regulates neuronal differentiation and controls the splicing of a terminal selector in Caenorhabditis elegans
Source: PLoS Genet. 2024 Oct 18;20(10):e1011276. doi: 10.1371/journal.pgen.1011276 (PMC11524483; doi:10.1371/journal.pgen.1011276)
Supplement: S1 Table — (XLSX) [file pgen.1011276.s009.xlsx]

## Sheet: Sheet1
WBGene_ID	Gene_Name	chr	start	end	transcripts	featureType	expr_WT	expr_mbl-1(-)	log2FC.mbl-1(-)/WT	pvalue	padjust
WBGene00002054	ifb-2	II	5752721	5752816	F10C1.7a;F10C1.7e	splice_site	3396.21	46.0156	-6.27783	0	0
WBGene00019713	pqn-52	I	5567834	5568077	M01E11.4c	exonic_part	1508.26	1.11e-07	-33.7993	3.92565665113226e-313	2.71e-308
WBGene00002054	ifb-2	II	5752816	5752867	F10C1.7a;F10C1.7e	exonic_part	4121.29	68.0837	-6.03872	6.91e-253	2.95e-248
WBGene00019713	pqn-52	I	5568077	5568124	M01E11.4c	splice_site	645.01	1.11e-07	-32.3379	8.56e-253	2.95e-248
WBGene00019713	pqn-52	I	5567213	5567834	M01E11.4c	splice_site	776.232	1.11e-07	-32.6384	1.83e-248	5.05e-244
WBGene00019713	pqn-52	I	5568283	5568672	M01E11.4c	splice_site	593.697	1.11e-07	-32.2054	3.17e-233	7.29e-229
WBGene00019713	pqn-52	I	5566911	5567213	M01E11.4c	exonic_part	1559.75	1.11e-07	-33.8632	7.41e-223	1.46e-218
WBGene00002054	ifb-2	II	5752867	5753454	F10C1.7a	splice_site	2991.72	36.5073	-6.40343	1.1e-212	1.89e-208
WBGene00019713	pqn-52	I	5568124	5568196	M01E11.4c	exonic_part	798.437	1.11e-07	-32.6847	1.75e-207	2.68e-203
WBGene00019713	pqn-52	I	5568241	5568283	M01E11.4c	exonic_part	779.947	1.11e-07	-32.6461	2.23e-187	3.08e-183
WBGene00019713	pqn-52	I	5566688	5566826	M01E11.4c	exonic_part	896.111	0.499738	-10.7714	1.73e-172	2.18e-168
WBGene00019713	pqn-52	I	5566826	5566911	M01E11.4c	splice_site	622.052	1.11e-07	-32.2796	1.63e-161	1.88e-157
WBGene00019713	pqn-52	I	5566633	5566688	M01E11.4c	splice_site	501.662	0.499709	-9.83406	2.96e-159	3.14e-155
WBGene00019713	pqn-52	I	5566342	5566633	M01E11.4c	exonic_part	606.129	0.499731	-10.1328	4.13e-145	4.08e-141
WBGene00019713	pqn-52	I	5568196	5568241	M01E11.4c	splice_site	541.486	1.11e-07	-32.0592	6.97e-144	6.41e-140
WBGene00008132	gale-1	I	12975399	12975405	C47B2.6b	exonic_part	661.71	53.1985	-4.28618	5.49e-51	4.74e-47
WBGene00001177	egl-8	V	28699	29335	B0348.4a;B0348.4p;B0348.4o;B0348.4e;B0348.4n;B0348.4b;B0348.4q;B0348.4d	splice_site	31.093	246.423	2.73647	1.89e-44	1.54e-40
WBGene00003847	blmp-1	I	10412946	10413492	F25D7.3b	splice_site	124.885	7.99938	-4.08015	1.08e-41	8.27e-38
WBGene00019347	mbl-1	X	17001729	17001850	K02H8.1a.1;K02H8.1c.3;K02H8.1b.3;K02H8.1c.2;K02H8.1a.2;K02H8.1b.1;K02H8.1c.1;K02H8.1b.2	exonic_part	350.518	49.5561	-3.06457	1.1e-40	7.97e-37
WBGene00009888	F49E2.5	X	9554158	9554691	F49E2.5g.1;F49E2.5g.2	splice_site	87.3477	3.99754	-4.69644	1.14e-37	7.89e-34
WBGene00015509	C06A6.4	IV	7827105	7827420	C06A6.4b.1;C06A6.4b.2	splice_site	73.4312	349.697	2.59484	3.71e-37	2.44e-33
WBGene00016422	noah-1	I	5876904	5877073	C34G6.6b	splice_site	32.092	183.958	2.45383	6.35e-36	3.99e-32
WBGene00002192	kin-4	IV	11445570	11446326	C10C6.1h	splice_site	79.3692	0.999365	-6.34901	1.47e-35	8.81e-32
WBGene00015509	C06A6.4	IV	7827420	7827462	C06A6.4b.1;C06A6.4b.2;C06A6.4c	exonic_part	117.764	432.617	2.24311	1.95e-35	1.08e-31
WBGene00019347	mbl-1	X	17001850	17002688	K02H8.1a.1;K02H8.1c.3;K02H8.1b.3;K02H8.1c.2;K02H8.1a.2;K02H8.1b.1;K02H8.1c.1;K02H8.1b.2	splice_site	320.417	49.5575	-2.88547	1.91e-35	1.08e-31
WBGene00022500	lfi-1	X	4992039	4992120	ZC8.4d	exonic_part	381.32	56.7712	-2.4098	1.91e-33	1.02e-29
WBGene00007219	nlp-38	I	13403614	13403732	C01A2.7b	splice_site	64.7358	1.54e-07	-28.993	3.98e-32	2.04e-28
WBGene00019713	pqn-52	I	5568332	5568672	M01E11.4a;M01E11.4b	exonic_part	1366.89	3167.46	2.42204	2.25e-31	1.11e-27
WBGene00001177	egl-8	V	28381	28699	B0348.4a;B0348.4p;B0348.4o;B0348.4e;B0348.4n;B0348.4b;B0348.4q;B0348.4d	exonic_part	125.132	540.153	1.90607	5.5e-30	2.62e-26
WBGene00015509	C06A6.4	IV	7827462	7827568	C06A6.4b.2;C06A6.4b.1	splice_site	58.5752	305.647	2.71191	7.57e-30	3.49e-26
WBGene00001177	egl-8	V	26380	28381	B0348.4a;B0348.4p;B0348.4o;B0348.4e;B0348.4n;B0348.4b;B0348.4q;B0348.4d	splice_site	53.3085	226.878	1.82834	1.34e-27	5.96e-24
WBGene00011548	T06G6.6	I	12718847	12718954	T06G6.6a	splice_site	122.169	11.0016	-3.09225	4.83e-27	2.02e-23
WBGene00019347	mbl-1	X	17001727	17001729	K02H8.1b.2;K02H8.1c.2;K02H8.1a.2	exonic_part	81.6742	1.59e-07	-28.8564	4.79e-27	2.02e-23
WBGene00007219	nlp-38	I	13403557	13403614	C01A2.7b	exonic_part	80.0162	1.54e-07	-29.5291	1.21e-24	4.77e-21
WBGene00016422	noah-1	I	5876892	5876904	C34G6.6b	exonic_part	67.2131	241.613	1.78268	2.89e-23	1.11e-19
WBGene00019347	mbl-1	X	17001702	17001727	K02H8.1b.2;K02H8.1c.2	exonic_part	50.7823	1.59e-07	-28.1318	4.06e-22	1.52e-18
WBGene00001454	flp-11	X	4677636	4677764	K02G10.4b	splice_site	52.4555	1.45e-07	-28.7224	7.37e-22	2.68e-18
WBGene00006831	unc-104	II	7008403	7008624	C52E12.2a.1;C52E12.2a.2	splice_site	15.3066	71.617	2.71305	4.65e-21	1.65e-17
WBGene00019347	mbl-1	X	16989671	17001729	K02H8.1a.1;K02H8.1b.1;K02H8.1c.1	splice_site	41.9444	1.59e-07	-27.8448	9.02e-21	3.04e-17
WBGene00019347	mbl-1	X	17008361	17008462	K02H8.1b.2;K02H8.1c.2;K02H8.1b.3;K02H8.1c.3	exonic_part	211.515	58.4628	-1.86867	1.72e-20	5.65e-17
WBGene00002054	ifb-2	II	5752721	5753454	F10C1.7c	splice_site	593.792	2633.24	2.41892	6.06e-20	1.9e-16
WBGene00007219	nlp-38	I	13403473	13403732	C01A2.7a	splice_site	12.8371	76.0497	4.05236	6.73e-20	2.06e-16
WBGene00001182	egl-13	X	5671822	5671869	T22B7.1g;T22B7.1f.2	exonic_part	101.474	2.0011	-5.29906	2.34e-19	6.89e-16
WBGene00001182	egl-13	X	5671740	5671822	T22B7.1g	exonic_part	100.48	1.50198	-5.69844	3.89e-19	1.12e-15
WBGene00007219	nlp-38	I	13403473	13403557	C01A2.7b	splice_site	59.7159	1.54e-07	-28.8082	1.2e-18	3.37e-15
WBGene00008132	gale-1	I	12975320	12975399	C47B2.6b	splice_site	622.794	20.8834	-5.54264	2.12e-18	5.85e-15
WBGene00011548	T06G6.6	I	12718439	12718766	T06G6.6a	splice_site	92.4526	10.9989	-2.64766	2.72e-18	7.35e-15
WBGene00009888	F49E2.5	X	9554158	9556627	F49E2.5k.2;F49E2.5k.1	splice_site	52.8477	5.00118	-3.64507	7.4e-18	1.97e-14
WBGene00011548	T06G6.6	I	12718766	12718847	T06G6.6a	exonic_part	139.636	21.5408	-2.32168	1.08e-17	2.8e-14
WBGene00045483	oxy-5	I	5762126	5762335	F56H1.7	splice_site	102.268	23.995	-2.08938	2.1e-17	5.26e-14
WBGene00004154	pqn-72	I	3274163	3274275	W01B11.5b;W01B11.5d	splice_site	47.1358	4.49618	-4.06853	6.09e-17	1.47e-13
WBGene00006831	unc-104	II	7008394	7008403	C52E12.2a.1;C52E12.2a.2	exonic_part	18.7712	76.2212	2.5106	1.13e-16	2.69e-13
WBGene00015509	C06A6.4	IV	7827105	7827568	C06A6.4a.1;C06A6.4a.2	splice_site	1131.73	691.793	-0.654546	1.26e-16	2.91e-13
WBGene00012722	Y39G8B.1	II	13971062	13971322	Y39G8B.1a	splice_site	842.051	1380.81	0.640399	6.1e-16	1.34e-12
WBGene00012722	Y39G8B.1	II	13970793	13971062	Y39G8B.1a	exonic_part	983.099	1588.05	0.647211	3.26e-15	6.83e-12
WBGene00012722	Y39G8B.1	II	13970793	13971322	Y39G8B.1b	splice_site	205.629	47.4613	-2.41613	4.54e-15	9.35e-12
WBGene00012722	Y39G8B.1	II	13970583	13970788	Y39G8B.1b	exonic_part	224.83	48.9716	-2.5068	4.7e-15	9.54e-12
WBGene00004154	pqn-72	I	3274275	3274812	W01B11.5b;W01B11.5d	exonic_part	204.978	39.0413	-3.34813	1.03e-14	2e-11
WBGene00006831	unc-104	II	7008394	7008624	C52E12.2b.1;C52E12.2b.2	splice_site	79.5403	9.49688	-2.75119	1.23e-14	2.36e-11
WBGene00004212	ptl-1	III	770995	771332	F42G9.9b.1;F42G9.9c.1;F42G9.9b.2;F42G9.9c.2	exonic_part	65.7671	8.99864	-2.85198	1.32e-14	2.49e-11
WBGene00017483	lgc-22	IV	4302466	4302571	F15E6.2a	splice_site	42.9591	1.41e-07	-27.9712	1.41e-14	2.63e-11
WBGene00012722	Y39G8B.1	II	13970788	13970793	Y39G8B.1b;Y39G8B.1a	exonic_part	211.023	47.9505	-2.44066	3.58e-14	6.59e-11
WBGene00001177	egl-8	V	31339	31582	B0348.4r;B0348.4o;B0348.4w;B0348.4e;B0348.4k;B0348.4s;B0348.4n;B0348.4f;B0348.4j;B0348.4g;B0348.4v;B0348.4d	exonic_part	407.709	270.053	-0.953255	3.76e-14	6.83e-11
WBGene00017483	lgc-22	IV	4302619	4302773	F15E6.2a	splice_site	44.918	1.41e-07	-28.0364	4.12e-14	7.4e-11
WBGene00002203	kin-20	X	15270748	15271226	F46F2.2e.1;F46F2.2a.1;F46F2.2a.2;F46F2.2e.2	splice_site	79.4572	215.162	1.4192	4.25e-14	7.52e-11
WBGene00004212	ptl-1	III	765265	768557	F42G9.9c.2;F42G9.9c.1;F42G9.9b.2;F42G9.9b.1;F42G9.9a.1;F42G9.9a.2	splice_site	42.5027	3.49968	-3.5418	5.98e-14	1.05e-10
WBGene00044401	Y55B1BR.6	III	454391	455089	Y55B1BR.6d;Y55B1BR.6b;Y55B1BR.6f	splice_site	88.6131	15.512	-2.60158	2.28e-13	3.84e-10
WBGene00013895	ZC434.9	I	10359135	10359423	ZC434.9d	splice_site	19.7587	1.27e-07	-27.7461	2.92e-13	4.85e-10
WBGene00001177	egl-8	V	39026	40453	B0348.4p;B0348.4r;B0348.4x;B0348.4n;B0348.4b;B0348.4f;B0348.4j;B0348.4h;B0348.4t;B0348.4l;B0348.4v;B0348.4d	splice_site	96.2249	241.864	1.05974	3e-13	4.93e-10
WBGene00002203	kin-20	X	15270732	15270748	F46F2.2f.2;F46F2.2e.1;F46F2.2a.1;F46F2.2d.3;F46F2.2a.2;F46F2.2e.2	exonic_part	110.534	250.527	1.16716	6.92e-13	1.11e-09
WBGene00001177	egl-8	V	30297	31339	B0348.4r;B0348.4o;B0348.4w;B0348.4e;B0348.4k;B0348.4s;B0348.4n;B0348.4f;B0348.4j;B0348.4g;B0348.4v;B0348.4d	splice_site	208.229	132.598	-0.981144	7.98e-13	1.27e-09
WBGene00001182	egl-13	X	5671869	5672227	T22B7.1f.2;T22B7.1g	splice_site	34.0491	0.499539	-5.65735	9.61e-13	1.51e-09
WBGene00001184	egl-15	X	11021943	11022379	F58A3.2b.3;F58A3.2j.2;F58A3.2g;F58A3.2i.4;F58A3.2a.3;F58A3.2j.3;F58A3.2a.4;F58A3.2j.4;F58A3.2i.3;F58A3.2n;F58A3.2i.2;F58A3.2b.4;F58A3.2m;F58A3.2a.5;F58A3.2e;F58A3.2b.5	splice_site	65.1815	15.9954	-2.18728	1.14e-12	1.76e-09
WBGene00003738	nid-1	V	12914135	12914220	F54F3.1a	splice_site	28.6374	73.2033	2.21241	1.25e-12	1.92e-09
WBGene00001177	egl-8	V	26380	30199	B0348.4w;B0348.4x;B0348.4k;B0348.4j;B0348.4m;B0348.4c;B0348.4l;B0348.4v;B0348.4y	splice_site	134.424	51.0297	-1.7265	1.67e-12	2.53e-09
WBGene00022179	Y71H2AM.14	III	2745409	2745727	Y71H2AM.14a;Y71H2AM.14b	splice_site	42.4223	0.499567	-5.55048	4.3e-12	6.38e-09
WBGene00004154	pqn-72	I	3274812	3276665	W01B11.5b;W01B11.5d	splice_site	60.7625	1.49e-07	-29.3094	1.5e-11	2.18e-08
WBGene00001182	egl-13	X	5672150	5672227	T22B7.1d;T22B7.1f.3	exonic_part	54.3069	5.49822	-2.88415	3.2e-11	4.51e-08
WBGene00001184	egl-15	X	11022205	11022379	F58A3.2l;F58A3.2b.6;F58A3.2f;F58A3.2d;F58A3.2k;F58A3.2a.6	splice_site	4.93773	37.0935	2.94343	3.46e-11	4.82e-08
WBGene00045483	oxy-5	I	5762335	5762435	F56H1.7	exonic_part	104.797	26.5388	-1.97797	5.17e-11	7.14e-08
WBGene00003055	lon-1	III	5476496	5477553	F48E8.1b	splice_site	36.4965	0.499189	-5.99585	1.21e-10	1.65e-07
WBGene00001177	egl-8	V	38990	39026	B0348.4p;B0348.4r;B0348.4x;B0348.4n;B0348.4b;B0348.4f;B0348.4j;B0348.4h;B0348.4t;B0348.4l;B0348.4v;B0348.4d	exonic_part	114.503	293.873	1.09626	1.25e-10	1.7e-07
WBGene00001177	egl-8	V	38269	40453	B0348.4a;B0348.4o;B0348.4w;B0348.4e;B0348.4k;B0348.4s;B0348.4u;B0348.4m;B0348.4i;B0348.4g;B0348.4q;B0348.4y	splice_site	185.637	91.9408	-1.3483	2.59e-10	3.47e-07
WBGene00004316	rbf-1	III	6699130	6699243	F37A4.7a.1;F37A4.7d;F37A4.7a.2;F37A4.7b;F37A4.7c	splice_site	2.46866	28.5093	3.51712	2.67e-10	3.54e-07
WBGene00003738	nid-1	V	12914769	12915266	F54F3.1a;F54F3.1b	exonic_part	209.135	303.573	1.44222	4.46e-10	5.87e-07
WBGene00017483	lgc-22	IV	4302571	4302619	F15E6.2a	exonic_part	63.1639	5.00537	-3.45027	9.92e-10	1.29e-06
WBGene00001184	egl-15	X	11021849	11021903	F58A3.2b.3;F58A3.2j.2;F58A3.2i.4;F58A3.2b.6;F58A3.2a.3;F58A3.2j.3;F58A3.2a.4;F58A3.2b.2;F58A3.2j.4;F58A3.2i.3;F58A3.2a.1;F58A3.2i.2;F58A3.2b.1;F58A3.2b.4;F58A3.2a.6;F58A3.2j.1;F58A3.2a.5;F58A3.2b.5;F58A3.2i.1;F58A3.2a.2	exonic_part	75.9948	24.5285	-1.80078	1.04e-09	1.35e-06
WBGene00003847	blmp-1	I	10412946	10413361	F25D7.3a	splice_site	190.212	332.741	0.848832	1.22e-09	1.55e-06
WBGene00004316	rbf-1	III	6699076	6699130	F37A4.7a.1;F37A4.7d;F37A4.7a.2;F37A4.7b;F37A4.7c	exonic_part	5.92607	38.9998	2.7279	1.68e-09	2.09e-06
WBGene00013895	ZC434.9	I	10358495	10360188	ZC434.9b	splice_site	103.19	1.49543	-6.69905	1.86e-09	2.3e-06
WBGene00003738	nid-1	V	12914537	12914769	F54F3.1a;F54F3.1b	splice_site	55.7927	75.528	1.29104	3.83e-09	4.64e-06
WBGene00011473	T05C12.11	II	8169967	8170241	T05C12.11	splice_site	11.3673	1.44e-07	-27.206	4.14e-09	4.97e-06
WBGene00001184	egl-15	X	11022129	11022205	F58A3.2l;F58A3.2b.6;F58A3.2f;F58A3.2d;F58A3.2k;F58A3.2a.6	exonic_part	10.3977	85.898	3.18524	4.32e-09	5.14e-06
WBGene00002203	kin-20	X	15270659	15270732	F46F2.2f.2;F46F2.2a.1;F46F2.2d.3;F46F2.2a.2;F46F2.2e.2	exonic_part	152.425	324.013	1.10428	4.88e-09	5.75e-06
WBGene00001184	egl-15	X	11022068	11022129	F58A3.2l;F58A3.2b.6;F58A3.2f;F58A3.2d;F58A3.2k;F58A3.2a.6	splice_site	8.40217	63.9325	3.01641	8.57e-09	1e-05
WBGene00004154	pqn-72	I	3275010	3276665	W01B11.5a;W01B11.5c	splice_site	78.8294	298.985	1.56247	9.16e-09	1.06e-05
WBGene00006690	twk-39	III	11802867	11802936	C24H11.8b	exonic_part	0.493475	19.0312	5.31765	1.32e-08	1.51e-05
WBGene00001177	egl-8	V	38269	38990	B0348.4p;B0348.4r;B0348.4x;B0348.4n;B0348.4b;B0348.4f;B0348.4j;B0348.4h;B0348.4t;B0348.4l;B0348.4v;B0348.4d	splice_site	98.2007	251.051	1.0846	1.6e-08	1.8e-05
WBGene00003738	nid-1	V	12914220	12914391	F54F3.1a	exonic_part	78.6762	165.536	1.95383	1.59e-08	1.8e-05
WBGene00002192	kin-4	IV	11445908	11446326	C10C6.1b;C10C6.1e;C10C6.1c;C10C6.1f;C10C6.1d;C10C6.1i;C10C6.1g;C10C6.1a	splice_site	106.101	184.763	0.898603	2.42e-08	2.7e-05
WBGene00003738	nid-1	V	12914391	12914440	F54F3.1a	splice_site	43.016	105.121	2.15566	2.94e-08	3.25e-05
WBGene00008320	slc-25A29	V	14654381	14654450	C54G10.4b.2;C54G10.4b.1	exonic_part	49.3419	18.5456	-1.97962	5.32e-08	5.74e-05
WBGene00004212	ptl-1	III	765239	765265	F42G9.9c.2;F42G9.9c.1;F42G9.9b.2;F42G9.9b.1;F42G9.9a.1;F42G9.9a.2	exonic_part	44.5078	9.0136	-2.23481	5.43e-08	5.82e-05
WBGene00016422	noah-1	I	5876892	5877073	C34G6.6a;C34G6.6c	splice_site	1045.34	847.914	-0.412141	5.96e-08	6.33e-05
WBGene00008320	slc-25A29	V	14653928	14654381	C54G10.4b.2;C54G10.4b.1	splice_site	35.5242	10.5075	-2.20155	6.07e-08	6.4e-05
WBGene00002203	kin-20	X	15269726	15270659	F46F2.2f.2;F46F2.2a.1;F46F2.2d.3;F46F2.2a.2;F46F2.2e.2	splice_site	126.303	254.14	0.982469	6.49e-08	6.79e-05
WBGene00002203	kin-20	X	15269726	15271226	F46F2.2b;F46F2.2c.2;F46F2.2c.1	splice_site	165.132	56.9293	-1.78251	6.56e-08	6.81e-05
WBGene00004212	ptl-1	III	765194	765239	F42G9.9d.1;F42G9.9c.2;F42G9.9c.1;F42G9.9b.2;F42G9.9b.1;F42G9.9a.1;F42G9.9a.2	exonic_part	41.0715	7.50759	-2.37859	9.85e-08	0.000100722
WBGene00004154	pqn-72	I	3274929	3275010	W01B11.5a;W01B11.5c	exonic_part	114.706	388.683	1.46822	1.02e-07	0.00010368
WBGene00000542	clp-1	III	7985175	7985664	C06G4.2a.2;C06G4.2a.1;C06G4.2d	splice_site	148.483	81.462	-0.919161	1.07e-07	0.000108312
WBGene00001184	egl-15	X	11021943	11022068	F58A3.2h;F58A3.2c;F58A3.2l;F58A3.2b.6;F58A3.2f;F58A3.2d;F58A3.2b.2;F58A3.2o;F58A3.2k;F58A3.2a.1;F58A3.2b.1;F58A3.2a.6;F58A3.2j.1;F58A3.2p;F58A3.2i.1;F58A3.2a.2	exonic_part	25.2227	108.668	2.27149	1.11e-07	0.00011053
WBGene00004154	pqn-72	I	3274163	3274929	W01B11.5a;W01B11.5c	splice_site	71.9157	246.991	1.35842	1.2e-07	0.000118424
WBGene00011935	scrm-1	I	11688988	11689344	T22H2.5b	splice_site	34.5381	8.49973	-2.17261	1.23e-07	0.000120159
WBGene00001177	egl-8	V	31582	35014	B0348.4r;B0348.4o;B0348.4w;B0348.4e;B0348.4k;B0348.4s;B0348.4n;B0348.4f;B0348.4j;B0348.4g;B0348.4v;B0348.4d	splice_site	183.283	117.662	-0.966867	1.37e-07	0.000132123
WBGene00012099	acc-4	III	13481120	13481566	T27E9.9.3;T27E9.9.2;T27E9.9.1	splice_site	8.04e-08	15.5511	27.202	1.36e-07	0.000132123
WBGene00004154	pqn-72	I	3276718	3276780	W01B11.5a;W01B11.5b;W01B11.5c;W01B11.5d	splice_site	135.576	307.109	0.725804	2.05e-07	0.000194973
WBGene00002056	ifc-2	X	652101	652133	M6.1b;M6.1a;M6.1c	exonic_part	36.4189	5.4955	-2.54029	2.21e-07	0.000205845
WBGene00009888	F49E2.5	X	9554547	9554691	F49E2.5d.2;F49E2.5a.1;F49E2.5d.1;F49E2.5f.1;F49E2.5e.1;F49E2.5i.2;F49E2.5f.2;F49E2.5j.2;F49E2.5i.1;F49E2.5e.2;F49E2.5j.1;F49E2.5a.2	splice_site	708.214	1106.93	0.430761	2.2e-07	0.000205845
WBGene00019713	pqn-52	I	5568744	5568853	M01E11.4c;M01E11.4a;M01E11.4b	splice_site	1861.42	2233.88	0.803592	2.33e-07	0.000216277
WBGene00003196	mel-11	II	9365076	9365972	C06C3.1d	splice_site	24.6584	4.49648	-2.57245	2.84e-07	0.000261519
WBGene00000082	adt-1	X	12681394	12681497	C02B4.1	splice_site	11.8668	66.2568	2.21759	3e-07	0.000274261
WBGene00009888	F49E2.5	X	9554158	9555798	F49E2.5b.2;F49E2.5b.1	splice_site	15.318	0.999403	-4.17834	3.74e-07	0.000337566
WBGene00007562	C14A4.12	II	10614149	10614379	C14A4.12b	splice_site	2.46629	22.0282	3.14509	5.56e-07	0.000498226
WBGene00002056	ifc-2	X	652133	652979	M6.1b;M6.1a;M6.1c	splice_site	27.6151	4.49655	-2.42993	7.16e-07	0.000637985
WBGene00019713	pqn-52	I	5568672	5568744	M01E11.4c;M01E11.4a;M01E11.4b	exonic_part	2498.53	3062.04	1.06341	8.12e-07	0.000719021
WBGene00016006	fln-2	X	9405290	9405479	C23F12.1i;C23F12.1n;C23F12.1q;C23F12.1f.2;C23F12.1j;C23F12.1h;C23F12.1g.2;C23F12.1b;C23F12.1f.1;C23F12.1c.1;C23F12.1o;C23F12.1g.1;C23F12.1a;C23F12.1k;C23F12.1l.1;C23F12.1p;C23F12.1d.1;C23F12.1e;C23F12.1m.1	exonic_part	10.8306	71.8698	2.21169	1.04e-06	0.000911916
WBGene00016203	tag-250	III	7922123	7923201	C29E4.5b	splice_site	6.4189	16.9871	2.42622	1.19e-06	0.00103214
WBGene00006690	twk-39	III	11802936	11802994	C24H11.8b	splice_site	0.493465	13.9989	4.80947	1.27e-06	0.00108568
WBGene00012326	W07E11.1	X	10098827	10099065	W07E11.1b	splice_site	53.1382	6.00027	-2.04913	1.26e-06	0.00108568
WBGene00019347	mbl-1	X	17007197	17008199	K02H8.1a.1;K02H8.1b.3;K02H8.1a.2;K02H8.1b.1;K02H8.1b.2	splice_site	98.6798	143.998	0.814918	1.32e-06	0.00112873
WBGene00002056	ifc-2	X	652979	653082	M6.1b;M6.1a;M6.1c	exonic_part	34.4588	5.99326	-2.33521	1.34e-06	0.00113595
WBGene00019713	pqn-52	I	5568853	5569199	M01E11.4c;M01E11.4a;M01E11.4b	exonic_part	3405.48	3896.95	1.24202	1.45e-06	0.00122176
WBGene00001177	egl-8	V	26380	29335	B0348.4r;B0348.4s;B0348.4f;B0348.4u;B0348.4h;B0348.4i;B0348.4g;B0348.4t	splice_site	152.515	102.346	-0.897405	1.47e-06	0.00122698
WBGene00001650	gon-1	IV	9942310	9942355	F25H8.3b	exonic_part	12.8197	1.35e-07	-26.2265	2.01e-06	0.0016484
WBGene00018756	plpp-1.1	II	3920730	3920952	F53C3.13b.1;F53C3.13b.2	exonic_part	20.2244	3.49968	-2.79073	2.23e-06	0.00180996
WBGene00004154	pqn-72	I	3276780	3276831	W01B11.5a;W01B11.5b;W01B11.5c;W01B11.5d	exonic_part	137.93	315.001	0.742736	2.26e-06	0.00182418
WBGene00001650	gon-1	IV	9942055	9942310	F25H8.3b	splice_site	11.3529	1.35e-07	-26.0491	2.6e-06	0.00206735
WBGene00010315	F59B2.13	III	9024284	9025106	F59B2.13a	splice_site	19.2528	1.00016	-3.72898	2.87e-06	0.00226645
WBGene00006690	twk-39	III	11801774	11802867	C24H11.8b	splice_site	0.493432	13.4926	4.74953	2.99e-06	0.00234313
WBGene00000542	mel-11	III	7981810	7982730	C06G4.2a.2;C06G4.2a.1	splice_site	6.91151	29.0422	2.03938	3.45e-06	0.00264475
WBGene00008320	slc-25A29	V	14653928	14654902	C54G10.4c	splice_site	10.3749	35.6063	1.93856	3.68e-06	0.00280604
WBGene00018756	plpp-1.1	II	3920952	3924460	F53C3.13b.1;F53C3.13b.2	splice_site	17.266	3.00036	-2.78273	4.17e-06	0.00316365
WBGene00008132	gale-1	I	12975320	12975405	C47B2.6a	splice_site	781.693	1977.71	1.06524	4.19e-06	0.00316372
WBGene00012326	W07E11.1	X	10098093	10098797	W07E11.1b	splice_site	78.0941	12.0016	-1.60786	5e-06	0.00374676
WBGene00014065	ZK673.11	II	10460667	10460868	ZK673.11c;ZK673.11a	splice_site	10.3654	0.500024	-4.82073	5.02e-06	0.00374676
WBGene00004316	rbf-1	III	6698910	6699076	F37A4.7a.1;F37A4.7d;F37A4.7a.2;F37A4.7b;F37A4.7c	splice_site	4.44525	22.9952	2.33448	7.5e-06	0.00547898
WBGene00016006	fln-2	X	9405922	9406055	C23F12.1i;C23F12.1n;C23F12.1q;C23F12.1f.2;C23F12.1j;C23F12.1h;C23F12.1g.2;C23F12.1b;C23F12.1f.1;C23F12.1c.1;C23F12.1o;C23F12.1g.1;C23F12.1a;C23F12.1k;C23F12.1l.1;C23F12.1p;C23F12.1d.1;C23F12.1e;C23F12.1m.1	exonic_part	8.38148	45.48	1.91586	8.09e-06	0.00584999
WBGene00003167	mec-3	IV	10461293	10461688	F01D4.6a	splice_site	10.3776	0.999407	-4.03639	8.44e-06	0.00607425
WBGene00009304	eva-1	I	14832867	14834697	F32A7.3c.2;F32A7.3c.1	splice_site	14.8382	3.00368	-2.85048	9.17e-06	0.00653551
WBGene00001182	egl-13	X	5671740	5672227	T22B7.1h;T22B7.1b;T22B7.1c;T22B7.1f.1;T22B7.1a.2;T22B7.1e;T22B7.1a.1	splice_site	77.5279	98.2751	0.875637	9.23e-06	0.00653762
WBGene00014065	ZK673.11	II	10460527	10460640	ZK673.11c;ZK673.11a	splice_site	9.86846	0.500032	-4.73129	9.62e-06	0.00678023
WBGene00235274	C54E4.12	IV	2138286	2140363	C54E4.12a	splice_site	11.4091	17.5651	26.4399	1.01e-05	0.00705197
WBGene00016006	fln-2	X	9403673	9404059	C23F12.1i;C23F12.1n;C23F12.1q;C23F12.1f.2;C23F12.1j;C23F12.1h;C23F12.1g.2;C23F12.1b;C23F12.1f.1;C23F12.1c.1;C23F12.1o;C23F12.1g.1;C23F12.1a;C23F12.1k;C23F12.1l.1;C23F12.1p;C23F12.1d.1;C23F12.1e;C23F12.1m.1	splice_site	7.39762	37.5438	1.81796	1.05e-05	0.00729026
WBGene00003167	mec-3	IV	10461242	10461293	F01D4.6a	exonic_part	12.3491	1.49791	-3.76989	1.14e-05	0.00788964
WBGene00016203	tag-250	III	7922040	7922123	C29E4.5b	exonic_part	13.3169	24.9567	1.94266	1.2e-05	0.00819583
WBGene00022179	Y71H2AM.14	III	2745292	2745409	Y71H2AM.14a;Y71H2AM.14b	exonic_part	81.395	16.4851	-1.60354	1.31e-05	0.00884257
WBGene00016006	fln-2	X	9407301	9407351	C23F12.1i;C23F12.1n;C23F12.1q;C23F12.1f.2;C23F12.1j;C23F12.1h;C23F12.1g.2;C23F12.1b;C23F12.1f.1;C23F12.1c.1;C23F12.1o;C23F12.1g.1;C23F12.1a;C23F12.1k;C23F12.1l.1;C23F12.1p;C23F12.1d.1;C23F12.1e;C23F12.1m.1	splice_site	2.95982	23.9964	2.49184	1.41e-05	0.00950754
WBGene00003738	nid-1	V	12915312	12915555	F54F3.1a;F54F3.1b	exonic_part	150.04	233.675	1.53015	1.57e-05	0.0105502
WBGene00003738	nid-1	V	12914440	12914537	F54F3.1a;F54F3.1b	exonic_part	102.322	152.524	1.44765	1.65e-05	0.0109795
WBGene00003847	blmp-1	I	10413361	10413409	F25D7.3a	exonic_part	244.308	407.818	0.793648	2.26e-05	0.0149568
WBGene00001650	gon-1	IV	9942355	9942443	F25H8.3b	splice_site	9.37121	1.35e-07	-25.7697	2.33e-05	0.0152631
WBGene00004154	pqn-72	I	3276665	3276718	W01B11.5a;W01B11.5b;W01B11.5c;W01B11.5d	exonic_part	170.836	357.499	0.613662	2.39e-05	0.0155395
WBGene00009304	eva-1	I	14832840	14832867	F32A7.3c.2;F32A7.3c.1	exonic_part	16.3214	4.00608	-2.57661	2.55e-05	0.0163651
WBGene00001454	flp-11	X	4677636	4677695	K02G10.4c;K02G10.4a	exonic_part	180.609	249.986	0.889939	2.71e-05	0.0173452
WBGene00003738	nid-1	V	12915266	12915312	F54F3.1a;F54F3.1b	splice_site	66.243	100.525	1.46235	2.82e-05	0.0178658
WBGene00004212	ptl-1	III	770510	770995	F42G9.9c.1;F42G9.9c.2	splice_site	18.7117	1.5009	-3.53034	2.84e-05	0.017936
WBGene00016006	fln-2	X	9406055	9406342	C23F12.1i;C23F12.1n;C23F12.1q;C23F12.1f.2;C23F12.1j;C23F12.1h;C23F12.1g.2;C23F12.1b;C23F12.1f.1;C23F12.1c.1;C23F12.1o;C23F12.1g.1;C23F12.1a;C23F12.1k;C23F12.1l.1;C23F12.1p;C23F12.1d.1;C23F12.1e;C23F12.1m.1	splice_site	4.93115	29.985	2.0776	2.94e-05	0.0184768
WBGene00000542	mel-11	III	7981672	7981810	C06G4.2a.1;C06G4.2a.2	exonic_part	24.1847	60.4636	1.29346	3.09e-05	0.0192839
WBGene00016006	fln-2	X	9405479	9405922	C23F12.1i;C23F12.1n;C23F12.1q;C23F12.1f.2;C23F12.1j;C23F12.1h;C23F12.1g.2;C23F12.1b;C23F12.1f.1;C23F12.1c.1;C23F12.1o;C23F12.1g.1;C23F12.1a;C23F12.1k;C23F12.1l.1;C23F12.1p;C23F12.1d.1;C23F12.1e;C23F12.1m.1	splice_site	5.42931	32.9521	2.07536	3.9e-05	0.0241466
WBGene00010315	F59B2.13	III	9023963	9024284	F59B2.13a	exonic_part	31.5461	3.51268	-2.68213	4.13e-05	0.0253285
WBGene00009888	F49E2.5	X	9554547	9556627	F49E2.5h.2;F49E2.5h.1	splice_site	41.1951	6.57118	-2.89066	5.01e-05	0.0306384
WBGene00014065	ZK673.11	II	10460527	10460868	ZK673.11b	splice_site	5.43158	20.0484	2.29443	5.57e-05	0.0337153
WBGene00001184	egl-15	X	11021849	11021903	F58A3.2g;F58A3.2h;F58A3.2c;F58A3.2l;F58A3.2f;F58A3.2d;F58A3.2o;F58A3.2k;F58A3.2n;F58A3.2p;F58A3.2m;F58A3.2e	splice_site	31.1318	73.1178	1.29174	6.72e-05	0.0396882
WBGene00016006	fln-2	X	9407819	9407903	C23F12.1i;C23F12.1n;C23F12.1q;C23F12.1f.2;C23F12.1j;C23F12.1h;C23F12.1g.2;C23F12.1b;C23F12.1f.1;C23F12.1c.1;C23F12.1o;C23F12.1g.1;C23F12.1a;C23F12.1k;C23F12.1l.1;C23F12.1p;C23F12.1d.1;C23F12.1e;C23F12.1m.1	exonic_part	9.36879	41.9871	1.63874	7.99e-05	0.0465384
