# Supplementary material for: MBL-1/Muscleblind regulates neuronal differentiation and controls the splicing of a terminal selector in Caenorhabditis elegans
Source: PLoS Genet. 2024 Oct 18;20(10):e1011276. doi: 10.1371/journal.pgen.1011276 (PMC11524483; doi:10.1371/journal.pgen.1011276)
Supplement: S2 Table — (XLSX) [file pgen.1011276.s010.xlsx]

## Sheet: Sheet1
WBGene_ID	Gene_name	chr	start	end	transcripts	featureType	expr_mec-7(u278)	expr_mec-7(u278)mbl-1(-)	log2FC.mec-7(u278)mbl-1(-)/mec-7(u278)	pvalue	padjust
WBGene00002054	ifb-2	II	5752721	5752816	F10C1.7a;F10C1.7e	splice_site	2220.96	16.5902	-6.13365	2.13e-274	2.84e-269
WBGene00002054	ifb-2	II	5752816	5752867	F10C1.7a;F10C1.7e	exonic_part	2499.69	28.1244	-5.55842	2.2e-199	1.47e-194
WBGene00002054	ifb-2	II	5752867	5753454	F10C1.7a	splice_site	1791.24	12.4415	-6.21268	5.39e-182	2.39e-177
WBGene00019713	pqn-52	I	5568283	5568672	M01E11.4c	splice_site	440.252	1.12e-07	-31.4383	5.4e-103	1.8e-98
WBGene00019713	pqn-52	I	5568241	5568283	M01E11.4c	exonic_part	540.903	1.12e-07	-31.7574	4.96e-100	1.32e-95
WBGene00002054	ifb-2	II	5752721	5753454	F10C1.7c	splice_site	537.275	899.742	1.88353	4.2e-84	9.33e-80
WBGene00008132	gale-1	I	12975320	12975399	C47B2.6b	splice_site	252.44	4.14611	-5.41239	6.41e-84	1.22e-79
WBGene00019347	mbl-1	X	17001729	17001850	K02H8.1a.1;K02H8.1c.3;K02H8.1b.3;K02H8.1c.2;K02H8.1a.2;K02H8.1b.1;K02H8.1c.1;K02H8.1b.2	exonic_part	284.82	11.0556	-4.40926	6.09e-78	1.01e-73
WBGene00019713	pqn-52	I	5567834	5568077	M01E11.4c	exonic_part	1210.8	1.12e-07	-33.0756	1.46e-77	2.16e-73
WBGene00019347	mbl-1	X	17001850	17002688	K02H8.1a.1;K02H8.1c.3;K02H8.1b.3;K02H8.1c.2;K02H8.1a.2;K02H8.1b.1;K02H8.1c.1;K02H8.1b.2	splice_site	257.459	11.0555	-4.22031	2.22e-75	2.96e-71
WBGene00019713	pqn-52	I	5568124	5568196	M01E11.4c	exonic_part	588.198	1.12e-07	-31.8887	7.27e-73	8.8e-69
WBGene00019713	pqn-52	I	5568077	5568124	M01E11.4c	splice_site	501.914	1.12e-07	-31.6408	8.02e-73	8.91e-69
WBGene00008132	gale-1	I	12975399	12975405	C47B2.6b	exonic_part	269.22	12.4388	-3.92112	4.34e-68	4.45e-64
WBGene00019713	pqn-52	I	5568196	5568241	M01E11.4c	splice_site	374.663	1.12e-07	-31.1913	1.79e-60	1.7e-56
WBGene00019713	pqn-52	I	5567213	5567834	M01E11.4c	splice_site	602.414	1.12e-07	-31.9261	6.09e-56	5.41e-52
WBGene00019713	pqn-52	I	5566911	5567213	M01E11.4c	exonic_part	1396.81	0.919837	-10.356	8.86e-48	7.38e-44
WBGene00004154	pqn-72	I	3274275	3274812	W01B11.5b;W01B11.5d	exonic_part	166.475	11.9884	-3.91713	1.19e-46	9.31e-43
WBGene00022500	lfi-1	X	4992039	4992120	ZC8.4d	exonic_part	226.496	25.8214	-3.33801	9.26e-41	6.85e-37
WBGene00019713	pqn-52	I	5566826	5566911	M01E11.4c	splice_site	571.8	0.460265	-9.87095	3.14e-35	2.2e-31
WBGene00003738	nid-1	V	12914220	12914391	F54F3.1a	exonic_part	37.5958	90.973	2.3903	1.38e-28	9.2e-25
WBGene00012722	Y39G8B.1	II	13970793	13971322	Y39G8B.1b	splice_site	144.496	18.434	-2.53194	2.55e-28	1.61e-24
WBGene00012722	Y39G8B.1	II	13970583	13970788	Y39G8B.1b	exonic_part	153.055	21.6659	-2.38316	1.42e-26	8.57e-23
WBGene00012722	Y39G8B.1	II	13970788	13970793	Y39G8B.1b;Y39G8B.1a	exonic_part	147.925	21.2049	-2.36254	3.12e-25	1.8e-21
WBGene00013895	ZC434.9	I	10358495	10360188	ZC434.9b	splice_site	161.496	1.84522	-6.72865	1.06e-24	5.89e-21
WBGene00003738	nid-1	V	12914769	12915266	F54F3.1a;F54F3.1b	exonic_part	111.893	152.44	1.57877	4.38e-24	2.33e-20
WBGene00004154	pqn-72	I	3274163	3274275	W01B11.5b;W01B11.5d	splice_site	51.5466	1.38204	-5.14145	1.7e-23	8.73e-20
WBGene00004154	pqn-72	I	3274812	3276665	W01B11.5b;W01B11.5d	splice_site	41.2001	1.13e-07	-28.3459	1.93e-22	9.52e-19
WBGene00019347	mbl-1	X	17001727	17001729	K02H8.1b.2;K02H8.1c.2;K02H8.1a.2	exonic_part	54.2928	1.23e-07	-28.0985	2.16e-22	1.02e-18
WBGene00019713	pqn-52	I	5566342	5566633	M01E11.4c	exonic_part	774.843	1.37595	-8.7749	2.22e-22	1.02e-18
WBGene00002192	kin-4	IV	11445570	11446326	C10C6.1h	splice_site	46.4663	1.21e-07	-29.0708	1.64e-21	7.26e-18
WBGene00015509	C06A6.4	IV	7827420	7827462	C06A6.4b.1;C06A6.4b.2;C06A6.4c	exonic_part	135.937	441.723	1.92493	1.63e-20	7.02e-17
WBGene00003738	nid-1	V	12914391	12914440	F54F3.1a	splice_site	20.5864	55.4002	2.52683	1.78e-20	7.39e-17
WBGene00019713	pqn-52	I	5566633	5566688	M01E11.4c	splice_site	628.377	1.37579	-8.43965	2.45e-20	9.89e-17
WBGene00001488	frm-1	I	14880014	14880131	ZK270.2d	exonic_part	201.652	39.1811	-2.08985	3.73e-20	1.46e-16
WBGene00001488	frm-1	I	14878993	14880014	ZK270.2d	splice_site	138.569	23.5198	-2.27397	1.72e-19	6.54e-16
WBGene00017483	Igc-22	IV	4302571	4302619	F15E6.2a	exonic_part	58.2345	0.460569	-6.24301	7.62e-19	2.82e-15
WBGene00003847	blmp-1	I	10412946	10413492	F25D7.3b	splice_site	84.0951	3.22522	-3.68805	1.81e-18	6.33e-15
WBGene00015509	C06A6.4	IV	7827462	7827568	C06A6.4b.2;C06A6.4b.1	splice_site	67.3954	274.097	2.20641	1.8e-18	6.33e-15
WBGene00001488	frm-1	I	14880609	14880846	ZK270.2d	exonic_part	325.966	84.397	-1.69335	1.14e-17	3.89e-14
WBGene00019713	pqn-52	I	5566688	5566826	M01E11.4c	exonic_part	971.739	1.8284	-8.73704	3.91e-17	1.3e-13
WBGene00007219	nlp-38	I	13403557	13403614	C01A2.7b	exonic_part	51.7439	9.95e-08	-28.2858	2.1e-15	6.67e-12
WBGene00009888	F49E2.5	X	9554158	9554691	F49E2.5g.1;F49E2.5g.2	splice_site	55.0593	3.22409	-3.69112	2.17e-15	6.72e-12
WBGene00017483	Igc-22	IV	4302466	4302571	F15E6.2a	splice_site	35.7049	6.72e-08	-28.2258	1.62e-14	4.7e-11
WBGene00003738	nid-1	V	12914440	12914537	F54F3.1a;F54F3.1b	exonic_part	54.6306	76.639	1.59034	2.77e-14	7.84e-11
WBGene00017483	Igc-22	IV	4302619	4302773	F15E6.2a	splice_site	38.7309	0.460585	-5.63713	4.28e-14	1.19e-10
WBGene00015509	C06A6.4	IV	7827105	7827420	C06A6.4b.1;C06A6.4b.2	splice_site	96.079	369.338	2.1525	5.07e-14	1.38e-10
WBGene00007219	nlp-38	I	13403473	13403557	C01A2.7b	splice_site	38.1401	9.95e-08	-27.6401	3.53e-13	9.23e-10
WBGene00007219	nlp-38	I	13403614	13403732	C01A2.7b	splice_site	44.5614	9.95e-08	-27.9598	5.74e-13	1.47e-09
WBGene00003055	lon-1	III	5476496	5477553	F48E8.1b	splice_site	29.0541	0.460798	-5.92541	5.91e-13	1.48e-09
WBGene00019347	mbl-1	X	17008361	17008462	K02H8.1b.2;K02H8.1c.2;K02H8.1b.3;K02H8.1c.3	exonic_part	174.542	29.4736	-2.05865	7.92e-13	1.92e-09
WBGene00007979	imp-1	I	8754831	8754963	C36B1.12c.1;C36B1.12c.2	splice_site	37.3889	2.76422	-4.77568	8.7e-13	2.07e-09
WBGene00003738	nid-1	V	12914135	12914220	F54F3.1a	splice_site	14.4273	36.451	2.42549	9.06e-13	2.08e-09
WBGene00004154	pqn-72	I	3274929	3275010	W01B11.5a;W01B11.5c	exonic_part	100.963	202.253	1.42907	1.39e-12	3.15e-09
WBGene00003738	nid-1	V	12915312	12915555	F54F3.1a;F54F3.1b	exonic_part	92.3771	127.879	1.59041	1.81e-12	4.01e-09
WBGene00001488	frm-1	I	14880131	14880609	ZK270.2d	splice_site	113.504	16.5644	-2.48683	4.67e-12	1e-08
WBGene00016203	tag-250	III	7922040	7922123	C29E4.5b	exonic_part	23.627	41.9343	2.17973	5.15e-12	1.09e-08
WBGene00009888	F49E2.5	X	9554158	9556627	F49E2.5k.2;F49E2.5k.1	splice_site	31.6655	1.38213	-4.11255	6.47e-12	1.33e-08
WBGene00019347	mbl-1	X	17001702	17001727	K02H8.1b.2;K02H8.1c.2	exonic_part	26.8777	1.23e-07	-27.0453	6.5e-12	1.33e-08
WBGene00007979	imp-1	I	8754993	8755253	C36B1.12c.2;C36B1.12c.1	splice_site	27.9836	2.3051	-4.60653	4.4e-11	8.75e-08
WBGene00004154	pqn-72	I	3274163	3274929	W01B11.5a;W01B11.5c	splice_site	53.4396	121.656	1.50992	8.61e-11	1.66e-07
WBGene00013895	ZC434.9	I	10359135	10359423	ZC434.9e	exonic_part	264.52	799.072	1.76602	9.15e-11	1.74e-07
WBGene00001488	frm-1	I	14880846	14881051	ZK270.2d	splice_site	135.733	37.4066	-1.56959	9.31e-11	1.75e-07
WBGene00019347	mbl-1	X	16989671	17001729	K02H8.1a.1;K02H8.1b.1;K02H8.1c.1	splice_site	34.9423	1.23e-07	-27.4309	1.21e-10	2.23e-07
WBGene00001177	egl-8	V	26380	28381	B0348.4a;B0348.4p;B0348.4o;B0348.4e;B0348.4n;B0348.4b;B0348.4q;B0348.4d	splice_site	33.0884	76.7242	1.70071	2.11e-10	3.8e-07
WBGene00001454	flp-11	X	4677636	4677764	K02G10.4b	splice_site	36.9437	1.1e-07	-27.9161	2.25e-10	3.99e-07
WBGene00019347	mbl-1	X	17006972	17007197	K02H8.1a.1;K02H8.1b.3;K02H8.1a.2;K02H8.1b.1;K02H8.1b.2	exonic_part	150.958	179.628	1.16076	2.43e-10	4.25e-07
WBGene00003738	nid-1	V	12915266	12915312	F54F3.1a;F54F3.1b	splice_site	42.2545	55.3868	1.48312	2.72e-10	4.64e-07
WBGene00044401	Y55B1BR.6	III	455089	455119	Y55B1BR.6d;Y55B1BR.6g;Y55B1BR.6b;Y55B1BR.6f;Y55B1BR.6e;Y55B1BR.6a	exonic_part	105.943	1.49e-07	-26.7214	2.75e-10	4.64e-07
WBGene00004154	pqn-72	I	3275010	3276665	W01B11.5a;W01B11.5c	splice_site	73.0884	154.282	1.43979	3.82e-10	6.36e-07
WBGene00011548	T06G6.6	I	12718847	12718954	T06G6.6a	splice_site	82.4463	2.7645	-2.94684	6.31e-10	1.04e-06
WBGene00008320	slc-25A29	V	14653928	14654902	C54G10.4c	splice_site	4.11369	32.1877	3.12554	6.53e-10	1.06e-06
WBGene00012722	Y39G8B.1	II	13970793	13971062	Y39G8B.1a	exonic_part	889.007	805.113	0.504754	6.92e-10	1.11e-06
WBGene00012722	Y39G8B.1	II	13971062	13971322	Y39G8B.1a	splice_site	720.637	667.156	0.507084	9.09e-10	1.44e-06
WBGene00019347	mbl-1	X	17005706	17006972	K02H8.1b.3;K02H8.1b.1;K02H8.1b.2	splice_site	52.6729	75.5757	1.30307	1.36e-09	2.11e-06
WBGene00044401	Y55B1BR.6	III	455119	455141	Y55B1BR.6a;Y55B1BR.6b;Y55B1BR.6e;Y55B1BR.6f	exonic_part	109.425	1.49e-07	-26.7913	1.73e-09	2.61e-06
WBGene00015509	C06A6.4	IV	7827105	7827568	C06A6.4a.1;C06A6.4a.2	splice_site	1031.03	622.206	-0.777236	2.75e-09	4.11e-06
WBGene00044401	Y55B1BR.6	III	455141	459601	Y55B1BR.6a;Y55B1BR.6b;Y55B1BR.6e;Y55B1BR.6f	splice_site	101.645	1.49e-07	-26.6226	2.9e-09	4.29e-06
WBGene00001184	egl-15	X	11022129	11022205	F58A3.2l;F58A3.2b.6;F58A3.2f;F58A3.2d;F58A3.2k;F58A3.2a.6	exonic_part	5.65977	28.0831	2.70419	3.15e-09	4.57e-06
WBGene00022500	lfi-1	X	4992039	4992625	ZC8.4a.1;ZC8.4a.2	splice_site	86.9337	217.162	1.19066	3.84e-09	5.44e-06
WBGene00008320	slc-25A29	V	14654381	14654450	C54G10.4b.2;C54G10.4b.1	exonic_part	42.4833	11.0575	-2.57258	4.98e-09	6.98e-06
WBGene00006535	tba-9	X	3255984	3256040	F40F4.5	splice_site	65.1489	110.164	2.34464	5.97e-09	8.28e-06
WBGene00022500	lfi-1	X	4984205	4984479	ZC8.4d	splice_site	19.6545	1.84329	-3.57417	6.95e-09	9.55e-06
WBGene00010315	F59B2.13	III	9023963	9024284	F59B2.13a	exonic_part	29.5151	2.30205	-3.27241	1.06e-08	1.42e-05
WBGene00022500	lfi-1	X	4984479	4984569	ZC8.4d	exonic_part	27.3894	5.06961	-2.5946	1.39e-08	1.83e-05
WBGene00011580	ddx-19	II	8884973	8885179	T07D4.4b;T07D4.4a;T07D4.4c	splice_site	77.0528	42.3172	-1.28297	1.51e-08	1.97e-05
WBGene00011548	T06G6.6	I	12718766	12718847	T06G6.6a	exonic_part	93.8745	5.07019	-2.26403	2.78e-08	3.6e-05
WBGene00009431	dct-17	V	13727920	13728699	F35E12.7b	splice_site	67.6584	11.5623	-2.05867	4.41e-08	5.54e-05
WBGene00019713	pqn-52	I	5568332	5568672	M01E11.4a;M01E11.4b	exonic_part	1833.05	2525.42	1.60332	4.86e-08	6.05e-05
WBGene00007979	imp-1	I	8754963	8754993	C36B1.12c.1;C36B1.12c.2	exonic_part	45.8576	5.08499	-4.20143	5.85e-08	7.21e-05
WBGene00011580	ddx-19	II	8884907	8884973	T07D4.4b;T07D4.4a;T07D4.4c	exonic_part	77.5367	43.6846	-1.24597	7.54e-08	9.13e-05
WBGene00006831	unc-104	II	7008394	7008624	C52E12.2b.1;C52E12.2b.2	splice_site	44.5801	3.2263	-2.59873	8.51e-08	0.000102122
WBGene00011548	T06G6.6	I	12718439	12718766	T06G6.6a	splice_site	68.4735	2.76469	-2.65963	1.17e-07	0.000138857
WBGene00003738	nid-1	V	12914537	12914769	F54F3.1a;F54F3.1b	splice_site	26.2595	35.5451	1.52184	2.15e-07	0.000249056
WBGene00016203	tag-250	III	7922123	7923201	C29E4.5b	splice_site	14.9278	23.0392	1.91617	2.37e-07	0.000272142
WBGene00008320	slc-25A29	V	14653928	14654381	C54G10.4b.2;C54G10.4b.1	splice_site	29.4274	8.75452	-2.19974	5.04e-07	0.000558929
WBGene00044401	Y55B1BR.6	III	454391	455089	Y55B1BR.6d;Y55B1BR.6b;Y55B1BR.6f	splice_site	63.1512	1.49e-07	-25.6644	5.12e-07	0.000564047
WBGene00016172	C27H5.2	II	7160463	7160706	C27H5.2a	splice_site	36.0971	6.44646	-2.08913	5.25e-07	0.00057371
WBGene00001184	egl-15	X	11021943	11022379	F58A3.2b.3;F58A3.2j.2;F58A3.2g;F58A3.2i.4;F58A3.2a.3;F58A3.2j.3;F58A3.2a.4;F58A3.2j.4;F58A3.2i.3;F58A3.2n;F58A3.2i.2;F58A3.2b.4;F58A3.2m;F58A3.2a.5;F58A3.2e;F58A3.2b.5	splice_site	33.6202	6.45323	-2.18072	5.41e-07	0.000585524
WBGene00011580	ddx-19	II	8885388	8887036	T07D4.4c	splice_site	66.0186	14.3331	-2.62984	5.74e-07	0.00061657
WBGene00018756	plpp-1.1	II	3920730	3920952	F53C3.13b.1;F53C3.13b.2	exonic_part	23.6716	5.98771	-2.28178	6.65e-07	0.000702596
WBGene00001184	egl-15	X	11022068	11022129	F58A3.2l;F58A3.2b.6;F58A3.2f;F58A3.2d;F58A3.2k;F58A3.2a.6	splice_site	3.08799	17.0336	2.81809	1.41e-06	0.0014073
WBGene00020786	T25B2.2	X	6172494	6172563	T25B2.2a.1;T25B2.2a.2	exonic_part	3.08528	38.5286	2.57766	1.75e-06	0.00171467
WBGene00006535	tba-9	X	3256040	3256265	F40F4.5	exonic_part	67.4896	110.881	2.29911	2.41e-06	0.00230839
WBGene00003196	mel-11	II	9365076	9365972	C06C3.1d	splice_site	15.4592	4.60865	-2.5167	3.2e-06	0.00294377
WBGene00004212	ptl-1	III	765265	768557	F42G9.9c.2;F42G9.9c.1;F42G9.9b.2;F42G9.9b.1;F42G9.9a.1;F42G9.9a.2	splice_site	17.0368	9.35e-08	-26.167	3.58e-06	0.00319841
WBGene00010315	F59B2.13	III	9024284	9025106	F59B2.13a	splice_site	14.437	0.460476	-4.46356	4.72e-06	0.00408022
WBGene00009888	F49E2.5	X	9560316	9560777	F49E2.5b.2;F49E2.5b.1;F49E2.5h.2;F49E2.5h.1;F49E2.5j.2;F49E2.5i.1	exonic_part	1400.15	795.958	-0.453574	5.09e-06	0.00437339
WBGene00018756	plpp-1.1	II	3919793	3920687	F53C3.13b.1;F53C3.13b.2	exonic_part	298.088	478.852	0.461909	5.21e-06	0.00445023
WBGene00003738	nid-1	V	12914135	12915815	F54F3.1c	splice_site	410.779	137.081	-0.545425	5.68e-06	0.00479068
WBGene00013895	ZC434.9	I	10358185	10358233	ZC434.9e;ZC434.9d;ZC434.9c;ZC434.9a;ZC434.9b	splice_site	281.015	225.98	-0.539629	6.32e-06	0.00525488
WBGene00009888	F49E2.5	X	9554823	9556627	F49E2.5d.2;F49E2.5d.1	splice_site	16.0126	35.4989	1.56073	8.16e-06	0.00658807
WBGene00045483	oxy-5	I	5762335	5762435	F56H1.7	exonic_part	144.53	39.2113	-2.02187	8.73e-06	0.00696454
WBGene00001182	egl-13	X	5671740	5671822	T22B7.1g	exonic_part	31.9988	0.921307	-3.85253	1.05e-05	0.00809715
WBGene00006831	unc-104	II	7008403	7008624	C52E12.2a.1;C52E12.2a.2	splice_site	14.9464	20.2913	1.72798	1.05e-05	0.00809715
WBGene00022179	Y71H2AM.14	III	2745409	2745727	Y71H2AM.14a;Y71H2AM.14b	splice_site	20.8156	1.11e-07	-25.808	1.12e-05	0.00849561
WBGene00006690	twk-39	III	11802867	11802936	C24H11.8b	exonic_part	0.51533	11.0418	4.60911	1.15e-05	0.00863197
WBGene00045483	oxy-5	I	5762126	5762335	F56H1.7	splice_site	140.455	37.8385	-2.02964	1.36e-05	0.0101011
WBGene00006831	unc-104	II	7008394	7008403	C52E12.2a.1;C52E12.2a.2	exonic_part	17.0223	21.6788	1.63765	1.74e-05	0.0127202
WBGene00007219	nlp-38	I	13403473	13403732	C01A2.7a	splice_site	16.5643	29.5302	3.04921	1.81e-05	0.0131617
WBGene00018756	plpp-1.1	II	3920952	3924460	F53C3.13b.1;F53C3.13b.2	splice_site	17.4874	4.60665	-2.21975	1.91e-05	0.0137723
WBGene00011580	ddx-19	II	8884900	8884907	T07D4.4b	exonic_part	44.7057	25.7693	-1.20044	2.36e-05	0.0167052
WBGene00001184	egl-15	X	11021943	11022068	F58A3.2h;F58A3.2c;F58A3.2l;F58A3.2b.6;F58A3.2f;F58A3.2d;F58A3.2b.2;F58A3.2o;F58A3.2k;F58A3.2a.1;F58A3.2b.1;F58A3.2a.6;F58A3.2j.1;F58A3.2p;F58A3.2i.1;F58A3.2a.2	exonic_part	17.5535	38.7395	1.54353	2.78e-05	0.0193717
WBGene00006535	tba-9	X	3255050	3255128	F40F4.5	exonic_part	15.8312	3.22212	-2.60553	2.81e-05	0.019512
WBGene00001182	egl-13	X	5671822	5671869	T22B7.1g;T22B7.1f.2	exonic_part	36.1622	0.921327	-4.03414	2.89e-05	0.0198757
WBGene00022179	Y71H2AM.14	III	2744830	2745137	Y71H2AM.14a;Y71H2AM.14b	splice_site	50.3103	3.22879	-2.48045	3.14e-05	0.0214467
WBGene00019347	mbl-1	X	17007197	17008199	K02H8.1a.1;K02H8.1b.3;K02H8.1a.2;K02H8.1b.1;K02H8.1b.2	splice_site	82.7106	84.7457	0.79682	5.4e-05	0.0334434
WBGene00001182	egl-13	X	5671869	5672227	T22B7.1f.2;T22B7.1g	splice_site	12.4675	9.74e-08	-25.6424	7.24e-05	0.0428694
WBGene00019347	mbl-1	X	17004943	17005586	K02H8.1a.1;K02H8.1c.3;K02H8.1b.3;K02H8.1c.2;K02H8.1a.2;K02H8.1b.1;K02H8.1c.1;K02H8.1b.2	splice_site	332.629	261.293	0.496277	7.82e-05	0.0449186
WBGene00006535	tba-9	X	3255009	3255050	F40F4.5	splice_site	12.7664	2.30125	-2.74921	8.35e-05	0.0469543
WBGene00006535	tba-9	X	3255820	3255984	F40F4.5	exonic_part	73.9441	112.196	2.10051	8.88e-05	0.0494845
WBGene00022500	lfi-1	X	4984205	4984789	ZC8.4a.2;ZC8.4b;ZC8.4a.1;ZC8.4e	splice_site	30.9499	67.6746	0.97869	8.88e-05	0.0494845
