# Supplementary material for: MBL-1/Muscleblind regulates neuronal differentiation and controls the splicing of a terminal selector in Caenorhabditis elegans
Source: PLoS Genet. 2024 Oct 18;20(10):e1011276. doi: 10.1371/journal.pgen.1011276 (PMC11524483; doi:10.1371/journal.pgen.1011276)
Supplement: S3 Table — (XLSX) [file pgen.1011276.s011.xlsx]

## Sheet: Sheet1
Gene	Isoforms upregulated in mbl-1(-)	Isoforms downregulated in mbl-1(-)	Genetic manipulation in mec-7(u278)	Neurite growth in mec-7(u278)	Genetic manipulation in mec-7(u278) mbl-1(-)	Neurite growth in mec-7(u278) mbl-1(-)
kin-4		h			Overexpression of h isoform from transgene	No induction of ALM-PN growth
lfi-1		d			Overexpression of d isoform from transgene	No induction of ALM-PN growth
mec-3	d	a	Overexpression of d isoform from transgene	Partial suppression of ALM-PN growth	Overexpression of a isoform from transgene	???
nlp-38		b			Overexpression of b isoform from transgene	No induction of ALM-PN growth
nid-1	a and b		Overexpression of a and b from transgene	No suppression of ALM-PN growth
ptl-1		a, b, and c	Inactivation of a, b, and c through gene editing	No suppression of ALM-PN growth	Overexpression of a, b, and c from transgene	No induction of ALM-PN growth
rbf-1	a, b, c, and d		Overexpression of a isoform from transgene	No suppression of ALM-PN growth
