# Supplementary material for: MBL-1/Muscleblind regulates neuronal differentiation and controls the splicing of a terminal selector in Caenorhabditis elegans
Source: PLoS Genet. 2024 Oct 18;20(10):e1011276. doi: 10.1371/journal.pgen.1011276 (PMC11524483; doi:10.1371/journal.pgen.1011276)
Supplement: S4 Table — Genes with a p value smaller than 0.05 were listed, regardless of the adjusted p values. (XLSX) [file pgen.1011276.s012.xlsx]

## Sheet: Sheet1
WBGene_ID	Gene_name	baseMean	baseMean_WT	baseMean_mbl-1(-)	log2FoldChange_mbl-1(-)/WT	lfcSE	stat	pvalue	padj
WBGene00012018	T25C12.3	54899.6	90402.8	19396.5	-1.94558	0.157786	-12.3305	6.21e-35	7.69e-31
WBGene00009645	F42G10.1	402.366	715.844	89.0094	-2.02718	0.222578	-9.10773	8.41e-20	5.21e-16
WBGene00004994	spp-9	126.604	7.92086	245.308	1.69495	0.237463	7.13775	9.49e-13	3.92e-09
WBGene00001689	gpr-2	203.56	43.2465	363.993	1.33795	0.239234	5.59264	2.24e-08	6.49e-05
WBGene00019592	K09F6.9	456.534	243.244	669.785	1.12316	0.201816	5.56525	2.62e-08	6.49e-05
WBGene00001387	far-3	327.661	508.676	146.627	-1.18043	0.226791	-5.20494	1.94e-07	0.000400871
WBGene00003738	nid-1	6026.99	7730.44	4323.51	-0.751596	0.146046	-5.14628	2.66e-07	0.000470444
WBGene00018031	F35B3.4	1503.06	857.838	2148.1	1.00398	0.205099	4.89512	9.82e-07	0.0015221
WBGene00005188	srg-31	170.71	48.6158	292.717	1.16077	0.23936	4.84946	1.24e-06	0.00170484
WBGene00044284	spp-21	56.1395	0.181574	112.268	0.950991	0.20831	4.56527	4.99e-06	0.00618272
WBGene00011753	T13F3.6	598.622	347.304	850.029	0.952689	0.210621	4.52323	6.09e-06	0.0068621
WBGene00007362	cyp-35C1	394.332	636.253	152.566	-1.07653	0.239269	-4.49925	6.82e-06	0.00704322
WBGene00019967	cyp-33C8	498.842	283.039	714.643	0.959106	0.21548	4.45102	8.55e-06	0.00765961
WBGene00007867	C32H11.4	1004.34	1380.63	628.049	-0.884829	0.19891	-4.44838	8.65e-06	0.00765961
WBGene00044212	Y68A4A.13	457.815	99.6995	816.07	1.02425	0.231754	4.41955	9.89e-06	0.00817233
WBGene00003548	nas-30	526.517	317.841	735.067	0.897121	0.20962	4.27974	1.87e-05	0.0144939
WBGene00010128	F55G11.8	1239.38	1636.98	841.684	-0.77595	0.188573	-4.11486	3.87e-05	0.0282451
WBGene00015400	cyp-35A2	974.052	1551.65	396.623	-0.980874	0.239755	-4.09116	4.29e-05	0.0295544
WBGene00009048	cth-1	3071.21	3924.88	2217.34	-0.697357	0.172822	-4.03511	5.46e-05	0.0350528
WBGene00003171	mec-7	2198.66	3466.51	930.599	-0.964975	0.239644	-4.0267	5.66e-05	0.0350528
WBGene00021909	Y55B1BL.1	513.366	717.611	308.969	-0.861013	0.217687	-3.95528	7.64e-05	0.0451169
WBGene00003568	ncx-3	154.555	56.6794	252.344	0.933406	0.238544	3.91294	9.12e-05	0.0513681
WBGene00018516	gakh-1	581.393	389.468	773.264	0.767702	0.199809	3.84217	0.000121949	0.0657147
WBGene00016203	tag-250	712.68	945.47	479.758	-0.757823	0.200318	-3.78311	0.000154883	0.0799844
WBGene00009429	irg-5	404.25	615.837	192.515	-0.896702	0.238972	-3.75233	0.000175199	0.0868566
WBGene00017430	bcl-11	3374.08	2606.75	4141.52	0.585504	0.157695	3.71289	0.000204903	0.0954148
WBGene00015605	C08E3.13	825.42	420.65	1230.05	0.878955	0.237258	3.70465	0.000211686	0.0954148
WBGene00006721	ubh-1	381.905	574.067	189.589	-0.881405	0.238214	-3.70005	0.000215557	0.0954148
WBGene00010706	cyp-14A2	240.907	356.344	125.558	-0.870486	0.236443	-3.6816	0.000231779	0.0990574
WBGene00008584	irg-4	2167.17	3119.63	1214.6	-0.848004	0.232088	-3.65381	0.000258382	0.105107
WBGene00019565	cyp-35A3	63.0908	111.439	14.8023	-0.812714	0.222701	-3.64936	0.000262895	0.105107
WBGene00000195	arr-1	912.734	1271.67	553.699	-0.810415	0.224236	-3.61412	0.000301364	0.116722
WBGene00002026	hsp-70	808.745	1264.6	352.953	-0.851917	0.239424	-3.5582	0.000373407	0.140243
WBGene00001713	grl-4	2662.82	1562.64	3762.83	0.811306	0.229928	3.52852	0.000417897	0.152336
WBGene00016596	C42D4.3	3859.69	2717.52	5001.83	0.689916	0.197313	3.49655	0.000471313	0.166899
WBGene00010928	clec-258	206.389	293.774	118.922	-0.808728	0.232402	-3.47987	0.000501658	0.17271
WBGene00008462	E02H4.4	222.769	125.579	319.855	0.810893	0.23446	3.45856	0.000543071	0.181914
WBGene00006539	tbb-6	210.724	129.762	291.692	0.775814	0.226187	3.42996	0.000603675	0.196893
WBGene00013181	Y53H1B.2	1319.6	959.446	1679.8	0.642061	0.193657	3.31546	0.00091494	0.290763
WBGene00019343	nep-18	124.276	52.4842	196.136	0.783809	0.237092	3.30592	0.000946647	0.293196
WBGene00045416	Y37H2A.14	593.839	308.509	879.031	0.789817	0.239403	3.29911	0.000969908	0.293196
WBGene00001150	ech-1.1	1458.3	1847.57	1068.99	-0.631332	0.191829	-3.29113	0.000997872	0.294467
WBGene00019515	ugt-19	351.647	239.462	463.753	0.692397	0.213656	3.24071	0.00119232	0.343665
WBGene00006591	toh-1	1147.97	799.718	1496.05	0.667511	0.210553	3.17027	0.00152297	0.428992
WBGene00044644	B0205.13	126.348	64.3783	188.31	0.756549	0.23978	3.15518	0.00160397	0.441768
WBGene00000669	col-94	4780	3528.99	6030.8	0.610896	0.195202	3.12956	0.00175067	0.449808
WBGene00011227	nlp-67	214.453	127.137	301.875	0.735944	0.235597	3.12375	0.00178564	0.449808
WBGene00010661	tyr-2	2525.12	1584.79	3465.39	0.718937	0.230398	3.12041	0.00180599	0.449808
WBGene00007384	swt-3	1309.38	924.944	1693.69	0.650518	0.208802	3.11548	0.00183643	0.449808
WBGene00010637	K07F5.12	208.211	284.954	131.533	-0.715465	0.229686	-3.11497	0.00183965	0.449808
WBGene00019306	K02E7.1	37.1305	66.6362	7.58486	-0.640473	0.205976	-3.10945	0.00187438	0.449808
WBGene00007455	ugt-22	1519.18	1925.98	1112.3	-0.617471	0.198708	-3.10743	0.00188721	0.449808
WBGene00004567	rrn-2.1	61.7898	18.8549	104.656	0.65066	0.217442	2.99233	0.00276855	0.647422
WBGene00013557	Y75B8A.24	4557.27	5478.46	3636.08	-0.505008	0.169347	-2.98208	0.00286293	0.651178
WBGene00000966	dhs-2	677.353	884.122	470.684	-0.646958	0.217156	-2.97924	0.00288969	0.651178
WBGene00022179	Y71H2AM.14	119.041	168.139	69.9508	-0.692387	0.238504	-2.90305	0.00369549	0.783263
WBGene00003094	lys-5	349.79	233.179	466.332	0.658695	0.227157	2.89974	0.00373477	0.783263
WBGene00002018	hsp-16.41	288.796	472.505	105.088	-0.645037	0.223039	-2.89204	0.00382754	0.783263
WBGene00001695	grd-6	2267.07	1702.85	2831.47	0.572276	0.198567	2.88202	0.00395131	0.783263
WBGene00006580	tlp-1	1182.14	904.88	1459.22	0.551861	0.191586	2.88048	0.00397064	0.783263
WBGene00000718	col-145	10428.6	7276.78	13580.1	0.631228	0.219371	2.87745	0.00400909	0.783263
WBGene00003090	lys-1	17616	20863.3	14368.7	-0.467016	0.162324	-2.87707	0.00401389	0.783263
WBGene00006952	wrt-6	7558.51	9633.26	5483.74	-0.603166	0.209731	-2.8759	0.00402873	0.783263
WBGene00015544	C06E8.5	551.91	345.454	758.395	0.674535	0.235248	2.86734	0.00413942	0.783263
WBGene00002016	hsp-16.2	291.9	467.139	116.704	-0.651984	0.227445	-2.86655	0.00414969	0.783263
WBGene00017678	asp-12	3586.49	2757.69	4415.16	0.545667	0.190464	2.86493	0.004171	0.783263
WBGene00219267	mir-5548	67.8135	33.0269	102.594	0.675224	0.236969	2.84943	0.00437983	0.810202
WBGene00022383	WBGene00022383	761.933	563.809	959.896	0.582646	0.205013	2.842	0.00448313	0.813474
WBGene00007331	pho-11	73484.3	91380.2	55588.2	-0.561285	0.197721	-2.83877	0.00452878	0.813474
WBGene00007516	gpx-5	1379.76	1052.67	1707.02	0.551398	0.195063	2.82677	0.00470198	0.832519
WBGene00013906	ugt-5	764.542	937.884	591.101	-0.534813	0.190666	-2.80497	0.00503217	0.878433
WBGene00002271	lec-8	8092.45	6767.54	9417.26	0.42312	0.151441	2.79397	0.00520659	0.896257
WBGene00006587	tnt-2	21254.9	18046.1	24463.6	0.39603	0.142433	2.78047	0.00542805	0.921579
WBGene00017970	F32A5.4	3400.78	4139.27	2662.09	-0.516977	0.187405	-2.75861	0.00580482	0.972229
WBGene00021645	Y47G6A.19	2011.92	1622.37	2401.31	0.477887	0.173653	2.75196	0.00592403	0.978966
WBGene00003996	pgp-2	3214.58	3850.86	2578.4	-0.484837	0.176763	-2.74286	0.0060906	0.993249
WBGene00008277	mltn-12	269.756	369.044	170.485	-0.640013	0.236923	-2.70135	0.00690587	0.999965
WBGene00021873	clec-82	441.242	593.979	288.647	-0.628919	0.234345	-2.68373	0.0072806	0.999965
WBGene00019593	K09F6.10	321.643	193.693	449.68	0.641867	0.239302	2.68225	0.0073128	0.999965
WBGene00007866	C32H11.3	274.026	365.764	182.345	-0.619847	0.232897	-2.66146	0.00778028	0.999965
WBGene00003175	mec-12	4114.46	5683.85	2544.85	-0.633006	0.238642	-2.65253	0.00798915	0.999965
WBGene00020258	T05E7.1	1044.27	1374.15	714.439	-0.607378	0.229515	-2.64635	0.00813653	0.999965
WBGene00000248	ben-1	1626.47	2064.22	1188.52	-0.570844	0.215974	-2.64311	0.00821471	0.999965
WBGene00011362	cest-1.1	288.136	408.67	167.677	-0.633765	0.239784	-2.64306	0.00821602	0.999965
WBGene00000776	cpl-1	43007.2	50851.6	35162.9	-0.452106	0.17149	-2.63633	0.00838077	0.999965
WBGene00021002	W03F9.4	421.556	590.563	252.493	-0.622967	0.239717	-2.59876	0.009356	0.999965
WBGene00004622	rrn-3.1	25241.8	14502.5	35980.8	0.619878	0.239545	2.58773	0.00966111	0.999965
WBGene00019021	F57H12.6	379.191	535.444	222.908	-0.615217	0.239749	-2.56609	0.0102852	0.999965
WBGene00015660	catp-3	447.838	579.471	316.344	-0.580002	0.226335	-2.56259	0.0103895	0.999965
WBGene00020878	T28A11.16	154.084	93.5654	214.512	0.613573	0.239653	2.56026	0.0104594	0.999965
WBGene00016354	rig-6	1883.82	2212.91	1554.87	-0.43421	0.169891	-2.55582	0.0105938	0.999965
WBGene00009047	F22B8.4	343.333	452.375	234.152	-0.592898	0.232099	-2.5545	0.0106339	0.999965
WBGene00011564	ugt-50	2495.65	2947.99	2043.22	-0.44529	0.174926	-2.54559	0.0109092	0.999965
WBGene00021931	Y55F3AM.14	816.085	989.755	642.347	-0.494472	0.194317	-2.54466	0.0109383	0.999965
WBGene00021979	Y58A7A.5	218.125	112.644	323.72	0.595927	0.234913	2.5368	0.0111872	0.999965
WBGene00021625	Y47D7A.13	10661.1	6862.85	14459.1	0.60138	0.237961	2.52722	0.0114968	0.999965
WBGene00008449	E01G6.1	298.617	110.045	487.299	0.534259	0.212326	2.51622	0.0118622	0.999965
WBGene00013895	ZC434.9	2472.54	2034.61	2910.49	0.435574	0.174311	2.49884	0.0124602	0.999965
WBGene00016146	C26F1.1	518.083	398.337	637.835	0.513679	0.205798	2.49604	0.0125588	0.999965
WBGene00015172	B0410.3	701.656	528.148	875.076	0.530849	0.213127	2.49077	0.0127468	0.999965
WBGene00000531	clh-4	117.629	162.762	72.5561	-0.596345	0.239669	-2.4882	0.0128391	0.999965
WBGene00007963	cyp-25A1	414.113	588.145	240.211	-0.593498	0.239178	-2.4814	0.0130867	0.999965
WBGene00000641	col-65	2783.64	2115.83	3451.22	0.521952	0.21043	2.48041	0.0131231	0.999965
WBGene00000719	col-146	5293.8	3366	7221.68	0.590456	0.239066	2.46985	0.0135171	0.999965
WBGene00020886	ttr-6	922.657	724.572	1120.69	0.489884	0.199054	2.46106	0.0138527	0.999965
WBGene00022246	acp-7	156.856	89.7081	223.896	0.587254	0.238631	2.46093	0.0138578	0.999965
WBGene00008565	acox-1.2	6162.99	7952.5	4373.25	-0.56132	0.228515	-2.45638	0.0140345	0.999965
WBGene00003371	mlc-3	18374.1	15915.1	20833	0.350254	0.142826	2.45232	0.0141939	0.999965
WBGene00012615	dct-16	18196.2	22738.1	13654.4	-0.526974	0.216119	-2.43835	0.0147543	0.999965
WBGene00015894	acdh-2	655.959	493.628	818.336	0.524666	0.215359	2.43624	0.0148409	0.999965
WBGene00004989	spp-4	1264.96	1523.21	1006.86	-0.473091	0.194568	-2.4315	0.0150366	0.999965
WBGene00000063	act-1	17740.9	15365.6	20116.1	0.348845	0.145395	2.39929	0.0164268	0.999965
WBGene00007811	C29F7.2	2473.77	3128.3	1819.26	-0.533541	0.223184	-2.39059	0.0168214	0.999965
WBGene00016063	delm-2	255.678	149.301	362.137	0.565141	0.238454	2.37002	0.017787	0.999965
WBGene00010904	ugt-62	3412.98	2888.47	3937.42	0.385816	0.164773	2.34151	0.019206	0.999965
WBGene00013082	grdn-1	946.87	745.632	1148.05	0.476101	0.203385	2.34089	0.0192378	0.999965
WBGene00001475	fmi-1	527.8	361.233	694.199	0.55211	0.236087	2.33859	0.0193567	0.999965
WBGene00004076	pod-2	13730.1	11219.4	16240.5	0.435049	0.18607	2.33809	0.0193827	0.999965
WBGene00002008	hsp-4	9502.14	12025.3	6979.05	-0.526605	0.225249	-2.33788	0.0193932	0.999965
WBGene00015540	sams-4	2644.66	3044.18	2245.04	-0.380739	0.163008	-2.33571	0.0195062	0.999965
WBGene00017332	ugt-37	102.792	148.032	57.5088	-0.550066	0.235914	-2.33164	0.0197199	0.999965
WBGene00000720	col-147	13145.8	8473.85	17817.6	0.556983	0.239552	2.3251	0.0200667	0.999965
WBGene00016003	C18H9.5	86.411	49.0659	123.708	0.54744	0.236481	2.31495	0.0206159	0.999965
WBGene00012812	Y43F8B.1	2428.9	2029.23	2828.43	0.403775	0.174526	2.31356	0.0206921	0.999965
WBGene00019100	F59B1.8	489.445	595.457	383.499	-0.476711	0.207309	-2.29952	0.0214753	0.999965
WBGene00011830	cyp-29A2	957.422	1200.94	714.005	-0.512505	0.223009	-2.29814	0.021554	0.999965
WBGene00008448	E01G4.6	34373.7	45392.1	23355.3	-0.545513	0.237378	-2.29807	0.0215577	0.999965
WBGene00015044	cyp-34A9	404.406	681.237	127.621	-0.44469	0.194022	-2.29196	0.021908	0.999965
WBGene00010135	F55H12.4	4722.92	3242.1	6203.65	0.541664	0.236689	2.28851	0.022108	0.999965
WBGene00017218	dct-5	176.686	123.589	229.784	0.535425	0.234936	2.27903	0.0226652	0.999965
WBGene00000930	dao-4	1741.23	2426.03	1056.49	-0.542573	0.238885	-2.27127	0.0231304	0.999965
WBGene00015601	fbxa-166	95.1382	38.4099	151.791	0.475197	0.209358	2.26978	0.0232206	0.999965
WBGene00016174	mfsd-13.2	775.471	927.943	622.936	-0.449411	0.198069	-2.26896	0.0232709	0.999965
WBGene00004893	sms-2	318.549	425.228	211.759	-0.541888	0.238971	-2.26759	0.0233541	0.999965
WBGene00004237	ptr-23	2814.67	2323.94	3305.28	0.416897	0.184088	2.26466	0.0235337	0.999965
WBGene00020732	T23E7.2	6619.41	5543.55	7695.21	0.397366	0.175874	2.25938	0.0238598	0.999965
WBGene00018921	sago-2	1678.69	1337.12	2020.42	0.456903	0.202622	2.25495	0.0241363	0.999965
WBGene00011045	gpx-2	1614.01	1864.25	1363.73	-0.383717	0.170871	-2.24565	0.0247265	0.999965
WBGene00012130	slc-17.4	270.103	190.675	349.657	0.526624	0.234608	2.2447	0.0247876	0.999965
WBGene00016260	rege-1	587.259	446.719	727.708	0.492223	0.219838	2.23903	0.025154	0.999965
WBGene00000558	cnc-4	72.3705	106.751	37.9586	-0.51293	0.229241	-2.23751	0.025253	0.999965
WBGene00009369	F33H2.6	1326.75	1527.69	1125.75	-0.376649	0.168782	-2.23157	0.0256432	0.999965
WBGene00000602	col-13	4668.21	3539.12	5797.51	0.493135	0.221207	2.22929	0.0257948	0.999965
WBGene00014046	clec-60	995.316	544.795	1445.89	0.516803	0.232088	2.22675	0.0259638	0.999965
WBGene00012942	Y47D3B.6	1844.97	690.583	2999.44	0.449084	0.201759	2.22585	0.0260242	0.999965
WBGene00012429	Y11D7A.5	828.098	1034.83	621.414	-0.498226	0.22413	-2.22293	0.0262204	0.999965
WBGene00003178	mec-17	720.686	959.974	481.223	-0.531517	0.239172	-2.22232	0.0262616	0.999965
WBGene00138711	R07B1.13	814.803	1025.78	603.694	-0.502359	0.227573	-2.20747	0.0272814	0.999965
WBGene00012326	W07E11.1	3758.19	5137	2379.48	-0.527645	0.239567	-2.20249	0.0276307	0.999965
WBGene00007875	dod-24	1030.62	1251.69	809.467	-0.464088	0.210809	-2.20146	0.0277034	0.999965
WBGene00008390	D1086.3	1414.3	1817.4	1011.01	-0.513495	0.234123	-2.19327	0.0282881	0.999965
WBGene00003816	asns-1	963.84	470.473	1457.34	0.485392	0.221469	2.19169	0.0284019	0.999965
WBGene00020938	clec-218	566.098	802.893	329.377	-0.514868	0.235537	-2.18593	0.0288205	0.999965
WBGene00000252	bli-2	8259.07	10351.1	6166.92	-0.494921	0.226692	-2.18324	0.0290185	0.999965
WBGene00000251	bli-1	11287.2	14142.7	8431.46	-0.494341	0.22668	-2.18079	0.0291991	0.999965
WBGene00008499	cyp-37A1	1537.1	1845.63	1228.66	-0.446	0.204839	-2.17732	0.0294564	0.999965
WBGene00000655	col-79	2597.92	3325.93	1869.9	-0.508532	0.233571	-2.17721	0.0294651	0.999965
WBGene00008477	clec-17	39.6731	19.7458	59.5876	0.4852	0.222981	2.17597	0.0295574	0.999965
WBGene00019911	R06A10.4	226.64	160.263	293.127	0.512846	0.235849	2.17447	0.0296702	0.999965
WBGene00002268	lec-5	4357.85	3794.99	4920.61	0.331415	0.153342	2.16128	0.0306738	0.999965
WBGene00000002	aat-1	1370.6	1620.99	1120.09	-0.421288	0.195286	-2.15728	0.0309836	0.999965
WBGene00016247	C30B5.6	707.434	870.191	544.633	-0.473095	0.219722	-2.15315	0.0313068	0.999965
WBGene00015623	C09B8.4	77.1108	43.164	111.045	0.499083	0.232025	2.15099	0.0314773	0.999965
WBGene00001761	gst-13	2524.62	3037.81	2011.42	-0.445945	0.207691	-2.14716	0.0317807	0.999965
WBGene00008425	D2045.8	619.027	744.82	493.379	-0.445417	0.20771	-2.14442	0.0319995	0.999965
WBGene00009899	efl-3	2278.77	2781.87	1775.89	-0.463568	0.21621	-2.14406	0.0320279	0.999965
WBGene00044011	T06E4.12	899.484	258.574	1540.48	0.389054	0.181865	2.13925	0.0324158	0.999965
WBGene00022643	ZK6.8	758.516	918.256	598.714	-0.452823	0.211866	-2.13731	0.0325726	0.999965
WBGene00014251	gstk-1	1310.43	1637.93	983.083	-0.485356	0.227241	-2.13586	0.0326905	0.999965
WBGene00019029	F58B6.1	134.941	178.822	90.9814	-0.510762	0.239444	-2.13311	0.0329154	0.999965
WBGene00022743	mlt-7	2048.54	1557.43	2539.51	0.477822	0.224099	2.1322	0.0329907	0.999965
WBGene00008629	cpt-5	3456.04	4258.86	2653.11	-0.471719	0.221547	-2.12921	0.033237	0.999965
WBGene00003828	nuc-1	4926.42	5968.27	3884.69	-0.450704	0.213468	-2.11134	0.0347431	0.999965
WBGene00018292	F41E6.11	404.625	112.242	697.084	0.377115	0.178692	2.11042	0.0348224	0.999965
WBGene00007175	B0395.3	4780.45	5862.53	3698.35	-0.463604	0.22021	-2.10528	0.0352671	0.999965
WBGene00008967	F20B10.3	74.0277	26.5944	121.532	0.407017	0.193404	2.10449	0.0353359	0.999965
WBGene00007130	B0272.4	2547.88	3233.37	1862.37	-0.490273	0.23314	-2.10291	0.0354737	0.999965
WBGene00011404	T03F7.7	414.809	313.872	515.832	0.475585	0.22649	2.09981	0.0357458	0.999965
WBGene00018055	F35F10.5	141.452	93.0217	189.786	0.50212	0.239751	2.09434	0.03623	0.999965
WBGene00019780	M60.4	1650.19	1268.13	2032.05	0.466136	0.222637	2.09371	0.0362862	0.999965
WBGene00003495	mup-2	15751.6	13728.7	17774.3	0.327456	0.15649	2.09251	0.0363929	0.999965
WBGene00008341	ttr-44	3688.22	4380.87	2995.75	-0.421967	0.20191	-2.08988	0.0366288	0.999965
WBGene00021343	cutl-23	179.562	128.438	230.756	0.49352	0.236267	2.08882	0.0367239	0.999965
WBGene00012910	Y46G5A.20	125.702	88.2335	163.197	0.496401	0.237966	2.08602	0.036977	0.999965
WBGene00016616	mtpn-1	390.354	507.311	273.244	-0.496664	0.238159	-2.08543	0.0370306	0.999965
WBGene00008621	F09C8.1	542.787	820.295	265.377	-0.451958	0.217276	-2.08011	0.0375157	0.999965
WBGene00045067	F07C6.6	35.2374	14.9057	55.5427	0.4257	0.204824	2.07836	0.0376758	0.999965
WBGene00000788	cpz-1	18097.6	22783.5	13411.8	-0.480925	0.231562	-2.07687	0.0378134	0.999965
WBGene00000728	col-155	7447.68	5925.39	8969.79	0.439186	0.211798	2.07361	0.0381151	0.999965
WBGene00000620	col-43	97.9075	140.181	55.5808	-0.478477	0.230995	-2.07137	0.0383239	0.999965
WBGene00013331	Y57G11C.42	506.087	388.444	623.656	0.463442	0.22389	2.06996	0.0384564	0.999965
WBGene00009049	F22B8.7	1147.2	1362.01	932.252	-0.419373	0.202763	-2.06829	0.0386126	0.999965
WBGene00011400	T03F6.4	249.693	178.898	320.587	0.488715	0.236531	2.06618	0.0388115	0.999965
WBGene00020017	R12A1.3	248.641	100.969	396.404	0.413302	0.200294	2.06348	0.0390669	0.999965
WBGene00003561	ncr-1	1121.51	904.154	1339.06	0.426104	0.20704	2.05808	0.0395828	0.999965
WBGene00004006	pgp-12	343.738	418.069	269.441	-0.44747	0.218389	-2.04896	0.040466	0.999965
WBGene00014000	ZK550.6	2425.35	3023.29	1827.45	-0.469323	0.229216	-2.04751	0.0406076	0.999965
WBGene00011537	T06E4.10	149.277	47.1036	251.529	0.372654	0.182192	2.04539	0.0408165	0.999965
WBGene00003095	lys-6	275.986	149.843	402.087	0.461772	0.225924	2.04393	0.0409609	0.999965
WBGene00015052	clec-52	2735.18	2248.14	3222.31	0.40523	0.198552	2.04092	0.0412587	0.999965
WBGene00000175	aqp-7	3408.67	2806.82	4010.41	0.40311	0.197643	2.03959	0.0413916	0.999965
WBGene00000213	asm-3	1855.69	2910.03	801.372	-0.415902	0.204104	-2.03769	0.0415809	0.999965
WBGene00000281	cah-3	5074.77	4139.94	6009.46	0.41257	0.202579	2.03659	0.0416916	0.999965
WBGene00015671	C10B5.3	320.366	394.699	246.152	-0.458131	0.224961	-2.03649	0.0417013	0.999965
WBGene00004202	pry-1	1340.33	1034.78	1645.68	0.4551	0.223645	2.03492	0.0418586	0.999965
WBGene00009973	F53C11.3	3504.45	4111.11	2897.87	-0.398087	0.195642	-2.03477	0.0418739	0.999965
WBGene00000065	act-3	9624.17	8435.02	10813.1	0.315437	0.15566	2.02646	0.0427181	0.999965
WBGene00003778	nnt-1	278.771	417.097	140.505	-0.441488	0.217935	-2.02578	0.0427877	0.999965
WBGene00001817	haf-7	906.862	760.907	1052.7	0.379878	0.187654	2.02435	0.0429339	0.999965
WBGene00011932	sptl-3	1551.61	1315.52	1787.52	0.366121	0.181075	2.02193	0.0431832	0.999965
WBGene00004218	ptr-3	397.467	316.692	478.254	0.431872	0.21377	2.02027	0.0433559	0.999965
WBGene00007228	acs-7	2493.37	3346.28	1640.46	-0.483483	0.239439	-2.01923	0.0434629	0.999965
WBGene00013541	lonp-2	1659.09	1969.88	1348.43	-0.414185	0.20552	-2.0153	0.0438733	0.999965
WBGene00014047	clec-61	36.6856	56.8492	16.5344	-0.414682	0.206757	-2.00565	0.0448939	0.999965
WBGene00014092	ZK822.5	612.205	479.597	744.795	0.441994	0.220511	2.00441	0.0450263	0.999965
WBGene00000684	col-110	4479.18	5458.62	3499.69	-0.443694	0.221363	-2.00437	0.0450305	0.999965
WBGene00008521	F02D8.4	782.165	568.155	996.27	0.473065	0.236296	2.002	0.0452846	0.999965
WBGene00018424	pgph-2	946.725	727.933	1165.44	0.452357	0.226061	2.00104	0.0453879	0.999965
WBGene00044797	F13E9.13	264.842	322.758	206.865	-0.443204	0.221571	-2.00028	0.0454704	0.999965
WBGene00019489	K07E1.1	1054.35	735.362	1373.33	0.47832	0.239276	1.99903	0.0456051	0.999965
WBGene00001691	grd-2	1096.35	1294.88	897.681	-0.405184	0.202813	-1.99782	0.0457358	0.999965
WBGene00002978	lev-11	28725.5	25257.2	32193.7	0.308696	0.154831	1.99375	0.0461789	0.999965
WBGene00019619	asp-14	22627.5	27105.1	18150	-0.423443	0.212404	-1.99357	0.0461987	0.999965
WBGene00012814	Y43F8B.3	487.963	189.601	786.413	0.38508	0.193234	1.99282	0.0462812	0.999965
WBGene00018343	F42A10.7	7252.5	10951.7	3553.31	-0.425739	0.213651	-1.99268	0.0462964	0.999965
WBGene00000729	col-156	1046.59	712.821	1380.17	0.477738	0.239781	1.99239	0.046328	0.999965
WBGene00007366	C06B3.7	165.384	98.2963	232.505	0.463225	0.23264	1.99117	0.0464626	0.999965
WBGene00015257	B0554.4	152.517	195.385	109.595	-0.472698	0.237531	-1.99005	0.0465855	0.999965
WBGene00013284	daf-22	8622.21	10249.1	6995.36	-0.412845	0.207832	-1.98643	0.0469854	0.999965
WBGene00003527	nas-8	176.273	85.9461	266.687	0.421922	0.21277	1.983	0.0473677	0.999965
WBGene00000753	col-180	7804.44	5563.66	10045	0.47217	0.238311	1.98132	0.0475557	0.999965
WBGene00015057	gad-3	1483.27	1971.44	995.207	-0.474369	0.239659	-1.97935	0.0477763	0.999965
WBGene00017131	E04F6.15	169.22	232.223	106.324	-0.468263	0.236692	-1.97837	0.0478874	0.999965
WBGene00008892	clec-246	43.8658	63.825	23.9082	-0.44325	0.224083	-1.97806	0.0479218	0.999965
WBGene00008905	F17B5.1	1770.52	2434.7	1106.38	-0.467052	0.23628	-1.97669	0.0480768	0.999965
WBGene00007807	C29F3.7	5255.6	6161.3	4350.06	-0.391956	0.198478	-1.97481	0.0482902	0.999965
WBGene00000786	cpr-6	29710.7	36485.5	22936	-0.446107	0.22609	-1.97314	0.0484801	0.999965
WBGene00000665	col-90	4844.14	2630.83	7057.31	0.439305	0.223096	1.96913	0.0489377	0.999965
WBGene00022099	Y69A2AR.28	416.892	495.548	338.24	-0.410844	0.208785	-1.96779	0.0490922	0.999965
WBGene00011364	cest-1.2	433.488	546.116	321.021	-0.461669	0.234618	-1.96774	0.0490974	0.999965
WBGene00019060	acox-3	3890.83	4892.49	2889.26	-0.460739	0.23421	-1.9672	0.0491598	0.999965
WBGene00008097	ugt-15	265.384	397.532	133.261	-0.42277	0.214972	-1.96663	0.0492263	0.999965
WBGene00019273	H43E16.1	2737.39	2204.65	3270.03	0.41697	0.212078	1.96612	0.0492852	0.999965
WBGene00013471	clec-242	194.017	254.145	133.922	-0.470912	0.23972	-1.96443	0.0494804	0.999965
WBGene00016786	cyp-35A4	12.5969	23.148	2.02854	-0.300677	0.153377	-1.96039	0.0499506	NA
