# Supplementary material for: MBL-1/Muscleblind regulates neuronal differentiation and controls the splicing of a terminal selector in Caenorhabditis elegans
Source: PLoS Genet. 2024 Oct 18;20(10):e1011276. doi: 10.1371/journal.pgen.1011276 (PMC11524483; doi:10.1371/journal.pgen.1011276)
Supplement: S5 Table — Genes with a p value smaller than 0.05 were listed, regardless of the adjusted p values. (XLSX) [file pgen.1011276.s013.xlsx]

## Sheet: Sheet1
WBGene_ID	Gene_name	baseMean	baseMean_mec-7(u278)	baseMean_mec-7(u278) mbl-1(-)	log2FoldChange_mec-7mbl-1/mec-7	lfcSE	stat	pvalue	padj
WBGene00001816	haf-6	784.373	1407.53	161.057	-2.57755	0.435057	-5.92462	3.13e-09	4.81e-05
WBGene00019253	H31G24.1	67.6928	133.278	2.29608	-3.1771	0.557421	-5.69964	1.2e-08	9.22e-05
WBGene00012671	Y39B6A.9	579.84	1125.77	34.1362	-3.01021	0.553215	-5.4413	5.29e-08	0.000234193
WBGene00044401	Y55B1BR.6	154.854	282.376	27.177	-2.5955	0.479248	-5.41579	6.1e-08	0.000234193
WBGene00009429	irg-5	2634.48	4708.77	560.004	-2.42127	0.466796	-5.18699	2.14e-07	0.000656219
WBGene00000708	col-135	670.876	47.3307	1294.61	2.84538	0.554598	5.13052	2.89e-07	0.000739302
WBGene00009041	cut-3	170.905	335.37	6.57438	-2.70609	0.570899	-4.74005	2.14e-06	0.00468596
WBGene00011342	T01G5.7	78.1203	4.49588	151.877	2.66567	0.565868	4.71077	2.47e-06	0.00473583
WBGene00003171	mec-7	939.156	1690.19	187.885	-2.34247	0.500733	-4.67807	2.9e-06	0.00493973
WBGene00011508	T05H10.3	92.9163	178.514	7.46814	-2.59646	0.560462	-4.63272	3.61e-06	0.00554045
WBGene00004750	sea-1	35.1657	2.56069	67.8274	2.44112	0.566806	4.30681	1.66e-05	0.0231158
WBGene00010969	R01E6.5	426.023	783.327	68.9124	-2.27516	0.542856	-4.19109	2.78e-05	0.0355161
WBGene00044212	Y68A4A.13	419.065	89.6299	748.361	2.15663	0.519988	4.14746	3.36e-05	0.0397003
WBGene00019613	K10B4.1	37.5108	71.8939	3.2534	-2.29492	0.568871	-4.03417	5.48e-05	0.0561566
WBGene00004813	skr-7	27.0796	0.998698	53.2595	2.31537	0.573985	4.03386	5.49e-05	0.0561566
WBGene00009961	cutl-7	85.2875	161.815	8.89598	-2.26513	0.566853	-3.99597	6.44e-05	0.061821
WBGene00007282	clec-223	265.687	44.9106	486.626	2.16937	0.548933	3.95197	7.75e-05	0.0699908
WBGene00010555	K04C1.5	411.591	69.339	754.046	2.16521	0.549783	3.93829	8.21e-05	0.0699908
WBGene00012436	flh-3	94.0494	17.3385	170.944	2.11226	0.545741	3.87044	0.000108637	0.0836351
WBGene00014097	ZK829.9	263.493	88.1519	439.015	1.81852	0.469934	3.86973	0.000108957	0.0836351
WBGene00003175	mec-12	1818.27	3050.88	585.402	-1.83897	0.480072	-3.8306	0.000127829	0.089421
WBGene00000675	col-101	7038.01	685.711	13390.4	2.18442	0.5714	3.82293	0.000131876	0.089421
WBGene00015899	C17E7.4	139.719	33.1729	246.476	2.00427	0.525829	3.81163	0.000138051	0.089421
WBGene00044679	K02B12.9	209.797	381.07	38.7455	-2.0879	0.548634	-3.80562	0.000141447	0.089421
WBGene00009606	F40G12.11	200.231	30.2	370.466	2.12754	0.560112	3.79843	0.000145618	0.089421
WBGene00010493	meg-2	116.963	30.6287	203.463	1.94497	0.516339	3.76685	0.000165322	0.0954627
WBGene00000640	col-64	46.5637	87.6557	5.59757	-2.13527	0.56744	-3.76299	0.000167893	0.0954627
WBGene00184956	F49C5.12	47.6931	90.3529	5.1481	-2.1247	0.570272	-3.72576	0.000194731	0.0995307
WBGene00006721	ubh-1	348.532	553.872	143.119	-1.61456	0.433472	-3.72472	0.000195529	0.0995307
WBGene00010492	meg-1	666.93	209.423	1124.7	1.83041	0.492115	3.71947	0.000199643	0.0995307
WBGene00003219	mes-1	101.97	25.27	178.872	1.95513	0.525887	3.71778	0.00020098	0.0995307
WBGene00003543	nas-24	37.8935	73.6142	2.31302	-2.08625	0.574129	-3.63377	0.00027931	0.133999
WBGene00022669	ZK177.1	75.6971	14.1487	137.448	1.99966	0.555123	3.60218	0.000315554	0.1468
WBGene00016485	meg-4	137.125	49.0318	225.359	1.70733	0.476895	3.5801	0.000343461	0.15028
WBGene00008822	F14H3.3	87.3254	12.2342	162.588	2.02945	0.567886	3.57369	0.000351987	0.15028
WBGene00017134	EEED8.3	691.895	164.567	1219.46	1.92343	0.538267	3.57338	0.000352403	0.15028
WBGene00011741	T12G3.6	679.888	164.038	1195.97	1.91439	0.537396	3.56234	0.000367563	0.150381
WBGene00000670	col-95	668.278	59.6012	1277.12	2.04287	0.573998	3.55903	0.00037223	0.150381
WBGene00003178	mec-17	262.291	447.537	76.8816	-1.82427	0.514076	-3.54864	0.000387225	0.152427
WBGene00011809	T16G12.8	92.1908	12.7902	171.749	2.01236	0.568848	3.53761	0.000403768	0.154966
WBGene00010051	F54D5.5	138.615	50.7152	226.586	1.67823	0.475974	3.52588	0.000422076	0.158042
WBGene00001569	meg-3	273.22	95.3597	451.298	1.70797	0.487569	3.50302	0.00046001	0.164247
WBGene00004354	rgs-11	39.2618	6.96329	71.6982	1.96308	0.560518	3.50226	0.000461325	0.164247
WBGene00000716	col-143	8550.34	1104.01	15996.8	1.99788	0.571334	3.49687	0.000470745	0.164247
WBGene00010499	K02B12.6	50.4446	95.9317	5.10437	-1.99419	0.573624	-3.47647	0.000508055	0.173326
WBGene00007225	C01G6.3	257.855	62.9155	453.048	1.87592	0.540972	3.46769	0.00052496	0.1752
WBGene00010351	cbd-1	12583.8	5638.04	19529.7	1.48698	0.431207	3.44842	0.000563876	0.184184
WBGene00011183	R09H10.6	136.049	247.681	24.5173	-1.90639	0.564316	-3.37823	0.000729533	0.233329
WBGene00003784	nos-2	455.864	149.359	762.622	1.71326	0.508728	3.36774	0.000757864	0.236337
WBGene00003778	nnt-1	63.5675	14.7331	112.22	1.84688	0.549103	3.36346	0.000769726	0.236337
WBGene00008620	F09C6.10	52.9866	105.61	0.46347	-1.88123	0.564346	-3.33348	0.000857676	0.258177
WBGene00017263	F08F3.6	209.122	69.798	348.677	1.69157	0.508283	3.32802	0.000874664	0.258228
WBGene00011434	T04D3.5	157.815	58.0711	257.674	1.61158	0.495498	3.25244	0.00114419	0.325624
WBGene00000496	chs-1	1814.55	759.1	2870.26	1.51682	0.466405	3.25215	0.00114537	0.325624
WBGene00003474	mtl-2	246.401	399.754	92.8135	-1.59402	0.491086	-3.2459	0.00117078	0.326798
WBGene00019799	M151.7	89.7541	28.1911	151.518	1.69087	0.524811	3.22187	0.00127356	0.349138
WBGene00019905	R05G9.3	75.3455	21.9542	128.904	1.71879	0.535191	3.21155	0.00132019	0.349411
WBGene00011010	R04D3.2	149.234	35.2882	263.379	1.78214	0.555292	3.20938	0.00133022	0.349411
WBGene00011011	R04D3.3	379.384	136.677	622.342	1.61223	0.503704	3.20076	0.00137066	0.349411
WBGene00000388	cdc-25.3	152.98	41.3169	264.877	1.73986	0.544809	3.19353	0.00140545	0.349411
WBGene00010000	F53F8.3	178.523	48.19	309.065	1.73991	0.544872	3.19324	0.00140685	0.349411
WBGene00008207	C49F5.3	123.037	30.1223	216.134	1.76564	0.553469	3.19013	0.00142207	0.349411
WBGene00001399	fat-7	2195.55	3505.37	885.477	-1.53234	0.480697	-3.18774	0.00143388	0.349411
WBGene00015058	B0222.10	48.9299	94.2438	3.73323	-1.80997	0.572175	-3.16331	0.00155986	0.37417
WBGene00009662	F43G6.10	58.2673	16.877	99.8268	1.70189	0.538846	3.15839	0.00158642	0.374337
WBGene00007391	C06H2.7	161.476	40.2045	282.883	1.74667	0.553758	3.15421	0.00160932	0.374337
WBGene00009898	dod-23	532.255	143.978	920.722	1.71869	0.547515	3.13907	0.00169485	0.380037
WBGene00008844	F15A4.10	52.8808	6.77057	99.1481	1.80108	0.574084	3.13731	0.00170503	0.380037
WBGene00018438	btb-6	24.7401	3.46332	46.1338	1.79874	0.573434	3.13679	0.00170809	0.380037
WBGene00019689	K12H6.9	32.1628	63.9577	0.46352	-1.75905	0.56203	-3.12983	0.0017491	0.383603
WBGene00000706	col-132	33.9712	62.4062	5.62351	-1.78272	0.571674	-3.11842	0.00181822	0.391646
WBGene00045394	ZK813.7	3026.32	829.334	5223.55	1.70572	0.547508	3.11543	0.0018368	0.391646
WBGene00022421	Y102E9.3	20.3339	40.2987	0.463315	-1.7561	0.564421	-3.11133	0.0018625	0.391686
WBGene00012213	W02D9.7	1115.18	308.758	1921.85	1.69695	0.547235	3.10096	0.00192896	0.395963
WBGene00011190	swt-6	195.393	69.6132	321.384	1.59067	0.513138	3.09988	0.00193598	0.395963
WBGene00044453	Y102E9.6	40.5587	77.503	3.73262	-1.7732	0.572911	-3.09508	0.0019676	0.395963
WBGene00018049	clec-138	22.3834	44.8665	0.169474	-1.72305	0.558368	-3.08587	0.00202954	0.395963
WBGene00008789	F14D7.2	184.48	71.2223	297.968	1.53849	0.498808	3.08433	0.00204012	0.395963
WBGene00011948	rocf-1	44.6345	79.7968	9.4205	-1.74307	0.56541	-3.08284	0.00205034	0.395963
WBGene00005188	srg-31	59.154	14.1864	103.996	1.7175	0.558856	3.07325	0.0021174	0.395963
WBGene00007196	B0513.4	658.804	254.584	1063.28	1.53501	0.499512	3.07301	0.0021191	0.395963
WBGene00008202	clec-197	34.0276	66.7733	1.39092	-1.73263	0.565739	-3.0626	0.00219427	0.395963
WBGene00007850	C31G12.1	21.9404	2.55822	41.3723	1.75669	0.574106	3.05987	0.00221436	0.395963
WBGene00008829	cyp-35D1	219.967	349.953	89.7796	-1.4936	0.488274	-3.05894	0.00222123	0.395963
WBGene00003471	mtd-1	102.892	168.807	36.7945	-1.57507	0.515017	-3.05828	0.00222614	0.395963
WBGene00006541	tbh-1	1680.94	534.538	2827.58	1.63184	0.533781	3.05713	0.00223469	0.395963
WBGene00003601	nhr-2	32.2618	5.99642	58.6393	1.74145	0.570243	3.05387	0.00225912	0.395963
WBGene00004374	rme-2	3621.97	1695.2	5548.96	1.38091	0.452393	3.05246	0.00226972	0.395963
WBGene00013297	Y57G11B.5	2236.2	638.726	3833.9	1.66716	0.546839	3.04873	0.00229812	0.396413
WBGene00008825	F14H3.6	1037.8	318.434	1757.42	1.64101	0.539155	3.04367	0.00233709	0.398656
WBGene00008565	acox-1.2	4633.1	7681.67	1584.24	-1.59346	0.524437	-3.03841	0.00237828	0.401223
WBGene00000721	col-148	27.6926	53.1586	2.33396	-1.73002	0.571669	-3.02626	0.00247597	0.413163
WBGene00271636	W05G11.8	72.9459	121.502	24.2131	-1.5996	0.529283	-3.0222	0.00250948	0.414252
WBGene00000465	cpg-1	9450.2	4407.56	14493.1	1.37528	0.457955	3.00308	0.00267262	0.42998
WBGene00011898	T21C9.13	579.502	223.619	935.648	1.51612	0.505758	2.99771	0.00272013	0.42998
WBGene00020948	era-1	903.958	399.504	1408.67	1.42016	0.473904	2.99674	0.00272886	0.42998
WBGene00017986	F32D1.7	570.293	261.229	879.586	1.3897	0.464104	2.99437	0.00275012	0.42998
WBGene00001387	far-3	205.573	322.022	89.2054	-1.43367	0.479022	-2.99291	0.00276335	0.42998
WBGene00019830	hrg-1	193.841	300.521	87.0387	-1.40467	0.470098	-2.98803	0.00280778	0.42998
WBGene00015905	C17E7.12	72.7361	20.7241	124.932	1.64259	0.549909	2.98702	0.00281708	0.42998
WBGene00017791	try-8	53.0351	98.785	7.42591	-1.71427	0.57415	-2.98575	0.00282882	0.42998
WBGene00017693	flp-23	10.996	22.0526	0.169473	-1.65847	0.558017	-2.97208	0.00295789	0.430681
WBGene00016457	C35E7.5	23.5831	4.62854	42.5749	1.69248	0.57009	2.9688	0.00298962	0.430681
WBGene00022820	ZK813.1	1880.34	577.583	3183.34	1.61277	0.543422	2.96781	0.00299931	0.430681
WBGene00016627	C44B7.5	1437.18	501.315	2373.29	1.56051	0.526398	2.9645	0.00303172	0.430681
WBGene00008823	F14H3.4	136.352	30.0858	242.809	1.68136	0.567508	2.9627	0.00304949	0.430681
WBGene00015112	B0281.5	28.7729	3.04012	54.5714	1.69633	0.572872	2.9611	0.00306544	0.430681
WBGene00045268	ttr-42	168.33	48.0817	288.783	1.63175	0.55122	2.96026	0.00307384	0.430681
WBGene00013125	clec-92	23.5013	47.0987	0.169474	-1.63682	0.554361	-2.95262	0.00315087	0.430681
WBGene00010085	F55B11.3	1420.18	444.485	2396.11	1.59983	0.542237	2.95042	0.00317343	0.430681
WBGene00011320	T01C3.3	957.331	384.62	1530.3	1.47788	0.50123	2.94851	0.00319312	0.430681
WBGene00022586	ZC308.4	473.25	174.949	771.81	1.52603	0.517879	2.94669	0.003212	0.430681
WBGene00000372	cyp-13A7	51.3473	1.58377	101.116	1.65201	0.560655	2.94658	0.00321309	0.430681
WBGene00001435	fkh-3	17.4286	2.61661	32.2322	1.69064	0.573901	2.94588	0.0032204	0.430681
WBGene00017843	F26G5.1	80.4711	26.1973	134.938	1.58283	0.537405	2.94532	0.00322618	0.430681
WBGene00013380	memi-2	361.329	172.099	550.757	1.34451	0.457585	2.93827	0.00330045	0.436797
WBGene00044535	K11D12.13	393.427	112.893	674.152	1.61871	0.552324	2.93073	0.00338171	0.4407
WBGene00014117	clec-91	854.418	318.406	1390.7	1.51686	0.517661	2.93021	0.00338735	0.4407
WBGene00015102	cpg-2	9111.13	4233.5	13989	1.36423	0.466067	2.9271	0.00342136	0.441384
WBGene00019795	M151.3	29.2301	7.51477	51.0518	1.63374	0.560476	2.91491	0.0035579	0.452528
WBGene00021909	Y55B1BL.1	308.163	473.926	142.408	-1.36612	0.468789	-2.91414	0.00356669	0.452528
WBGene00019684	K12H6.4	31.643	62.9091	0.463782	-1.61605	0.556031	-2.9064	0.00365615	0.460076
WBGene00012212	W02D9.6	396.623	129.913	663.582	1.56477	0.539639	2.89966	0.00373569	0.464657
WBGene00016534	C39D10.7	8934.78	3950.9	13918.9	1.39845	0.482523	2.8982	0.00375309	0.464657
WBGene00003100	mab-3	116.787	185.852	47.8332	-1.44866	0.502086	-2.88529	0.00391059	0.480283
WBGene00010237	scvp-1	52.2752	92.2025	12.5104	-1.63168	0.566028	-2.88268	0.00394308	0.480362
WBGene00022508	ZC53.1	39.6793	10.9227	68.5808	1.60577	0.557515	2.88023	0.00397381	0.480362
WBGene00002114	ins-31	29.7712	59.1647	0.463798	-1.5971	0.555414	-2.87552	0.00403364	0.483784
WBGene00022179	Y71H2AM.14	113.437	178.143	48.5516	-1.41428	0.492888	-2.86937	0.00411286	0.489462
WBGene00003865	oma-2	2245.32	1018.3	3472.62	1.37151	0.478722	2.86494	0.00417094	0.492556
WBGene00007766	C27C7.1	1150.78	481.347	1820.35	1.4285	0.49968	2.85884	0.00425199	0.498295
WBGene00018605	F48E3.4	1052.94	355.793	1750.32	1.53369	0.538926	2.84583	0.00442958	0.50195
WBGene00007097	B0024.4	1058.39	373.252	1743.77	1.51503	0.53313	2.84177	0.00448643	0.50195
WBGene00004241	puf-5	3289.38	1517.62	5061.4	1.35264	0.476123	2.84095	0.0044979	0.50195
WBGene00022822	ZK813.3	1608.13	537.096	2679.4	1.53626	0.540776	2.84084	0.00449943	0.50195
WBGene00016084	cht-3	2061.31	692.476	3430.38	1.53323	0.540169	2.83841	0.00453382	0.50195
WBGene00018645	F49F1.5	145.476	44.0345	247.128	1.56596	0.551931	2.83724	0.00455051	0.50195
WBGene00012301	W06D11.3	131.562	38.9509	224.388	1.57153	0.554023	2.83658	0.00455999	0.50195
WBGene00007709	clec-87	3802.9	1696.77	5909.3	1.37756	0.485786	2.83573	0.00457207	0.50195
WBGene00014667	C06A1.4	904.362	477.861	1330.96	1.22469	0.432214	2.83352	0.0046039	0.50195
WBGene00021763	Y51F10.2	966.23	470.383	1462.31	1.30481	0.460917	2.83089	0.00464188	0.50195
WBGene00018048	clec-137	26.7137	53.0799	0.458375	-1.56837	0.554314	-2.82939	0.0046637	0.50195
WBGene00016824	C50E3.13	54.3108	18.2935	90.5006	1.52756	0.540167	2.82794	0.00468488	0.50195
WBGene00006618	trt-1	423.831	165.959	681.931	1.45935	0.516337	2.82635	0.00470823	0.50195
WBGene00005552	sri-40	257.149	100.158	414.375	1.46094	0.517708	2.82194	0.0047734	0.505388
WBGene00016822	C50E3.11	100.465	32.1082	169.045	1.54244	0.547296	2.81829	0.00482801	0.506616
WBGene00045242	C05B5.11	19.5281	38.6783	0.463676	-1.56761	0.55653	-2.81676	0.004851	0.506616
WBGene00045096	K01A6.7	52.3905	84.7425	19.9618	-1.46618	0.522081	-2.80835	0.00497965	0.516538
WBGene00004246	puf-10	473.473	245.991	701.12	1.2371	0.441905	2.79947	0.0051186	0.527387
WBGene00021730	Y49F6C.8	95.8956	26.6297	165.372	1.56716	0.560949	2.79376	0.00520989	0.533215
WBGene00013393	Y62H9A.5	3744.11	1227.38	6261.08	1.5234	0.546179	2.7892	0.00528382	0.535227
WBGene00021005	ule-1	1020.19	296.515	1744.08	1.55563	0.557959	2.78807	0.00530236	0.535227
WBGene00004984	spn-4	3907.89	1875.32	5940.72	1.30867	0.469707	2.78613	0.00533414	0.535227
WBGene00013867	ZC373.2	2202.81	767.524	3638.35	1.49869	0.538917	2.78092	0.00542044	0.53959
WBGene00008440	DY3.8	499.718	193.384	806.262	1.45003	0.522536	2.77499	0.0055203	0.53959
WBGene00003395	mom-2	691.433	355.505	1027.56	1.24342	0.448138	2.77463	0.00552644	0.53959
WBGene00012879	fbxa-215	1470.89	557.433	2384.61	1.45933	0.526523	2.77163	0.0055777	0.53959
WBGene00003096	lys-7	627.949	260.662	995.45	1.40949	0.508987	2.7692	0.00561944	0.53959
WBGene00019606	clec-88	1529.15	614.535	2444.03	1.42793	0.515849	2.76812	0.00563815	0.53959
WBGene00017269	F08F8.4	683.818	286.927	1080.89	1.40212	0.506843	2.76638	0.00566817	0.53959
WBGene00019989	R09F10.8	331.29	124.414	538.423	1.46187	0.52848	2.76617	0.00567191	0.53959
WBGene00004820	skr-14	16.6629	1.47218	31.9506	1.57031	0.568111	2.76409	0.0057082	0.53959
WBGene00007283	clec-222	69.13	10.046	128.369	1.58345	0.573225	2.76236	0.00573857	0.53959
WBGene00011153	R09A8.2	61.6269	22.8169	100.61	1.46604	0.531009	2.76085	0.00576505	0.53959
WBGene00022071	Y67D8C.7	32.6502	61.741	3.68644	-1.57278	0.570431	-2.75717	0.00583033	0.53959
WBGene00019021	F57H12.6	1046.9	1758.22	335.67	-1.51753	0.550439	-2.75694	0.00583454	0.53959
WBGene00195016	srpr-2.1	69.9121	29.8413	109.95	1.38596	0.503723	2.75142	0.00593371	0.543656
WBGene00004243	puf-7	811.063	379.445	1242.94	1.32168	0.480856	2.7486	0.00598501	0.543656
WBGene00013567	Y75B12B.1	1537.1	624.134	2450.33	1.41633	0.515381	2.74813	0.00599369	0.543656
WBGene00009086	F23D12.2	34.4682	11.0119	58.0406	1.51262	0.550709	2.74668	0.00602016	0.543656
WBGene00016636	perm-2	6339.45	2744.11	9935.04	1.37623	0.501664	2.74333	0.00608204	0.546032
WBGene00017696	polk-1	682.891	290.26	1075.75	1.38561	0.506649	2.73486	0.00624067	0.555351
WBGene00003748	nlp-10	458.212	680.86	235.427	-1.23652	0.452509	-2.73258	0.00628398	0.555351
WBGene00017573	F18E9.7	22.9859	45.5899	0.463888	-1.50669	0.552108	-2.72898	0.00635306	0.555351
WBGene00000913	daf-18	2600.12	1394.16	3806.26	1.19316	0.437445	2.72758	0.00638009	0.555351
WBGene00011012	R04D3.4	44.0862	12.3332	75.9967	1.53486	0.562787	2.72726	0.00638636	0.555351
WBGene00008378	ule-3	7060.28	2574.09	11546.7	1.46125	0.536042	2.72599	0.00641083	0.555351
WBGene00045261	H29C22.1	97.784	27.0913	168.682	1.53596	0.563769	2.72445	0.0064409	0.555351
WBGene00020826	T26A8.3	22.7519	45.1217	0.463893	-1.50279	0.551952	-2.72269	0.00647524	0.555351
WBGene00009791	F46F3.3	59.5431	103.25	15.9475	-1.53795	0.565662	-2.71885	0.00655084	0.558714
WBGene00017548	F18A1.7	1608.55	688.057	2529.32	1.37517	0.507278	2.71087	0.00671061	0.565865
WBGene00011689	T10C6.7	86.0546	40.2462	131.914	1.3128	0.484373	2.71031	0.00672212	0.565865
WBGene00021541	Y42H9B.3	739.989	315.944	1164.26	1.37584	0.507847	2.70917	0.00674527	0.565865
WBGene00008210	C49F5.6	148.533	61.8878	235.399	1.38947	0.513526	2.70574	0.0068152	0.567268
WBGene00018455	fbxc-42	30.9795	8.61909	53.422	1.52435	0.563585	2.70473	0.00683589	0.567268
WBGene00022282	Y74C10AR.2	30.356	58.908	1.88434	-1.51455	0.56056	-2.70184	0.00689563	0.567499
WBGene00011986	T24D1.3	786.079	396.9	1175.49	1.24743	0.461837	2.70103	0.00691261	0.567499
WBGene00006394	taf-11.2	429.622	159.013	700.472	1.44481	0.535773	2.69669	0.00700326	0.568957
WBGene00018808	F54D10.7	94.0668	33.1495	155.173	1.46215	0.542882	2.69332	0.00707449	0.568957
WBGene00194738	Y46E12A.5	14.8557	27.972	1.84284	-1.53813	0.571236	-2.69263	0.0070891	0.568957
WBGene00007153	clec-41	2945.42	1472.02	4419.06	1.25478	0.466133	2.69188	0.00710496	0.568957
WBGene00007773	C27C12.3	74.1498	28.273	120.212	1.4299	0.531289	2.69138	0.00711567	0.568957
WBGene00011501	rmd-1	1713.52	814.271	2613.03	1.2955	0.482338	2.68589	0.00723375	0.572753
WBGene00004242	puf-6	702.523	356.63	1048.65	1.23965	0.461574	2.6857	0.00723776	0.572753
WBGene00005643	srp-2	319.663	95.3953	544.137	1.50347	0.560517	2.6823	0.00731182	0.575647
WBGene00022589	ZC317.6	161.652	66.2837	257.26	1.391	0.518954	2.68038	0.00735378	0.575996
WBGene00011955	cdka-1	327.509	483.029	171.839	-1.20651	0.450641	-2.67732	0.0074214	0.578342
WBGene00015683	C10G8.4	291.618	72.0683	511.377	1.52368	0.570611	2.67026	0.00757931	0.587665
WBGene00003890	osm-10	219.876	333.136	106.437	-1.27606	0.478402	-2.66733	0.0076456	0.588351
WBGene00000868	cyb-3	3836.35	2065.65	5607.26	1.17918	0.442221	2.66649	0.00766481	0.588351
WBGene00019904	twk-49	190.208	284.613	95.6316	-1.24339	0.466675	-2.66436	0.00771341	0.589135
WBGene00007384	swt-3	971.811	1495.35	448.371	-1.31167	0.493031	-2.66043	0.00780418	0.593118
WBGene00017365	F10G2.4	13.9332	0.988239	26.9581	1.49474	0.562623	2.65673	0.00789019	0.59464
WBGene00016453	vet-2	28.0869	5.82021	50.3422	1.52384	0.573682	2.65624	0.00790167	0.59464
WBGene00011388	T02G6.5	53.619	12.9897	94.4311	1.51506	0.571425	2.65137	0.00801657	0.594958
WBGene00004985	spo-11	524.076	203.515	844.878	1.40837	0.531333	2.65064	0.00803387	0.594958
WBGene00206389	C29F7.10	23.4623	6.14653	40.824	1.50509	0.568178	2.64898	0.00807343	0.594958
WBGene00010234	ttr-50	67.787	20.891	114.833	1.48067	0.55934	2.64718	0.0081166	0.594958
WBGene00015083	egg-1	2257.11	1103.98	3410.5	1.26393	0.477497	2.64699	0.00812124	0.594958
WBGene00020652	egg-4	758.871	384.528	1133.46	1.23375	0.466221	2.64627	0.00813843	0.594958
WBGene00044024	C35A5.11	73.0133	128.73	17.4104	-1.51217	0.571952	-2.64388	0.00819627	0.596347
WBGene00017587	F19B10.5	20.8589	5.66478	36.0712	1.4963	0.566591	2.64088	0.00826904	0.596714
WBGene00015783	C15B12.1	421.062	647.872	194.076	-1.3072	0.495064	-2.64047	0.00827906	0.596714
WBGene00008838	F15A4.2	11.4577	0.509991	22.4726	1.46852	0.557066	2.63618	0.0083846	0.599474
WBGene00015180	B0416.4	40.0619	8.91543	71.3314	1.51093	0.573249	2.63574	0.00839544	0.599474
WBGene00017788	F25E5.7	26.522	50.3956	2.76471	-1.48974	0.566449	-2.62997	0.00853922	0.606917
WBGene00003228	mex-1	1779.18	905.973	2652.64	1.22386	0.467414	2.61837	0.00883501	0.622335
WBGene00012247	W04E12.2	11.5525	1.03376	22.0914	1.479	0.565791	2.61404	0.0089478	0.622335
WBGene00008068	sdz-6	18.8098	1.46667	36.2462	1.46794	0.561738	2.6132	0.00896979	0.622335
WBGene00008231	tag-329	28.232	51.0424	5.55438	-1.49988	0.57415	-2.61236	0.00899202	0.622335
WBGene00007290	C04B4.2	249.917	102.432	397.657	1.37006	0.524601	2.61163	0.00901112	0.622335
WBGene00003229	mex-3	3031.6	1635.03	4428.4	1.16848	0.447438	2.61149	0.00901476	0.622335
WBGene00004821	skr-15	11.9819	1.03383	22.9517	1.47404	0.564972	2.60905	0.0090795	0.622335
WBGene00255562	mir-8191	10.6283	19.835	1.38972	-1.48984	0.571036	-2.60901	0.00908045	0.622335
WBGene00016421	cdc-7	695.401	295.047	1095.98	1.34988	0.518093	2.60549	0.00917431	0.625973
WBGene00001413	fem-3	686.289	283.858	1088.94	1.36127	0.52385	2.59858	0.00936095	0.631836
WBGene00011063	cpg-3	2036.25	813.658	3259.1	1.37732	0.53046	2.59645	0.00941917	0.631836
WBGene00010185	F57A10.4	82.6213	29.8511	135.56	1.41693	0.54572	2.59645	0.00941929	0.631836
WBGene00020218	T04G9.7	577.771	204.778	951.01	1.42304	0.548382	2.59497	0.00945984	0.631836
WBGene00013394	ule-5	4267.43	1581.62	6953.5	1.40746	0.542575	2.59404	0.00948556	0.631836
WBGene00010885	M7.9	19.2985	37.7386	0.937208	-1.43769	0.554397	-2.59326	0.00950717	0.631836
WBGene00044445	C02F5.14	746.031	1129.87	362.087	-1.25703	0.485571	-2.58876	0.00963211	0.633459
WBGene00044450	fipr-18	22.2769	43.2569	1.39152	-1.44207	0.557089	-2.58859	0.00963704	0.633459
WBGene00016638	perm-4	7762.15	3641.42	11883.1	1.28189	0.495497	2.58708	0.00967936	0.633459
WBGene00007605	hrg-7	2939.48	4199.77	1679.05	-1.10352	0.426652	-2.58646	0.00969665	0.633459
WBGene00016303	fbxc-32	107.605	33.1081	182.298	1.45332	0.562334	2.58445	0.00975353	0.634475
WBGene00010196	F57C2.4	281.318	96.2136	466.659	1.4269	0.553386	2.57848	0.00992352	0.64281
WBGene00006619	try-1	146.964	64.9851	229.174	1.3168	0.511856	2.57261	0.0100936	0.651081
WBGene00004078	pos-1	2754.59	1352.2	4157.26	1.24377	0.484255	2.56842	0.0102162	0.656231
WBGene00000866	cyb-2.1	1159.57	523.044	1796.38	1.3023	0.507754	2.56483	0.0103227	0.659966
WBGene00020067	clec-158	24.8304	46.0331	3.7333	-1.46362	0.571232	-2.56222	0.0104006	0.659966
WBGene00008152	C47E12.9	69.6105	110.221	28.8266	-1.34726	0.525963	-2.56152	0.0104215	0.659966
WBGene00010519	K03A11.1	10.138	0.50998	19.8302	1.42355	0.555925	2.56069	0.0104463	0.659966
WBGene00018959	F56D1.1	1060.39	489.319	1631.65	1.28279	0.503721	2.54662	0.0108772	0.677481
WBGene00007797	C29A12.1	725.893	313.119	1138.92	1.32314	0.519606	2.54643	0.0108831	0.677481
WBGene00016566	eri-7	492.557	238.307	746.978	1.24965	0.490815	2.54608	0.0108941	0.677481
WBGene00016486	fbxa-170	51.4365	14.5893	88.4606	1.44689	0.568327	2.54589	0.0109001	0.677481
WBGene00009186	trcs-1	2229.85	1088.85	3371.11	1.24143	0.488643	2.54056	0.0110676	0.685119
WBGene00008536	F02H6.3	89.6281	25.6701	153.776	1.44189	0.568215	2.53757	0.0111624	0.685475
WBGene00020035	egg-5	920.205	480.928	1359.72	1.18492	0.46695	2.53757	0.0111626	0.685475
WBGene00021035	W05F2.3	1959.39	989.24	2929.8	1.21323	0.479203	2.53176	0.0113491	0.686684
WBGene00010568	K04G2.10	22.3521	3.92564	40.8916	1.45026	0.572983	2.53107	0.0113715	0.686684
WBGene00008904	F17A2.13	13.0271	0.986921	25.145	1.41571	0.559355	2.53097	0.0113748	0.686684
WBGene00020434	T11F8.2	53.8782	18.4474	89.4541	1.40587	0.555606	2.53033	0.0113955	0.686684
WBGene00009897	skpo-1	1585.33	702.116	2468.81	1.30311	0.51532	2.52874	0.0114474	0.686684
WBGene00001606	gln-5	937.775	460.414	1415.4	1.23459	0.488242	2.52864	0.0114507	0.686684
WBGene00003864	oma-1	1801.25	987.785	2614.96	1.13731	0.450294	2.52572	0.0115463	0.68972
WBGene00016632	adal-1	1523.43	683.522	2363.57	1.29404	0.512763	2.52366	0.011614	0.691076
WBGene00019811	egg-2	888.039	439.815	1336.53	1.22625	0.486327	2.52145	0.0116873	0.691711
WBGene00008218	nasp-2	2982.77	1577.15	4388.63	1.1709	0.464681	2.5198	0.0117421	0.691711
WBGene00015028	B0207.5	33.7728	58.9593	8.74307	-1.4411	0.572029	-2.51927	0.0117598	0.691711
WBGene00021153	Y4C6A.3	354.887	152.579	557.444	1.31565	0.522902	2.51604	0.011868	0.695411
WBGene00018446	ceh-83	67.5499	29.1424	105.868	1.31103	0.521755	2.51273	0.0119802	0.69698
WBGene00020771	T24E12.1	32.8597	10.3593	55.5059	1.41498	0.563278	2.51204	0.0120035	0.69698
WBGene00012557	Y37D8A.19	2190.76	846.694	3535.06	1.36141	0.542126	2.51123	0.012031	0.69698
WBGene00009404	F35C11.5	836.308	422.48	1250.37	1.20687	0.481831	2.50475	0.0122539	0.705079
WBGene00010087	F55B11.5	14.6968	2.97997	26.4952	1.43748	0.574076	2.50399	0.0122801	0.705079
WBGene00000715	col-142	8955.57	3697.85	14213.5	1.33099	0.531837	2.50263	0.0123274	0.705079
WBGene00003758	nlp-20	2705.96	4222.01	1189.69	-1.29806	0.519625	-2.49807	0.0124872	0.705079
WBGene00007573	C14B1.2	720.065	350.822	1089.53	1.23274	0.493692	2.49697	0.0125258	0.705079
WBGene00009024	F21G4.3	86.5555	141.097	32.0087	-1.37012	0.548868	-2.49626	0.0125512	0.705079
WBGene00000693	col-119	20804	7353.45	34254.8	1.38384	0.554457	2.49586	0.0125653	0.705079
WBGene00003912	pal-1	949.824	491.662	1408.17	1.18463	0.474787	2.49508	0.0125929	0.705079
WBGene00011733	T12D8.5	313.122	465.021	161.038	-1.18947	0.476855	-2.4944	0.012617	0.705079
WBGene00021796	Y52E8A.3	99.3717	149.957	48.6376	-1.22727	0.492281	-2.49303	0.0126659	0.705079
WBGene00016163	C27D9.1	499.352	267.019	731.913	1.15529	0.463749	2.49119	0.0127315	0.705079
WBGene00000610	col-33	96.8732	159.39	34.3943	-1.38008	0.554015	-2.49105	0.0127365	0.705079
WBGene00013076	Y51A2D.8	94.1156	156.126	32.104	-1.38857	0.558178	-2.48768	0.0128581	0.705079
WBGene00003231	mex-6	2299.25	1167.73	3431.05	1.19817	0.482159	2.48502	0.0129543	0.705079
WBGene00006052	ssq-3	622.869	285.256	960.734	1.27015	0.511616	2.48263	0.0130416	0.705079
WBGene00000417	ced-3	1208.33	688.969	1727.89	1.08938	0.439636	2.47791	0.0132156	0.705079
WBGene00019087	F59A6.5	936.918	531.38	1342.65	1.09493	0.441973	2.47737	0.0132354	0.705079
WBGene00004239	puf-3	2026.47	1089.57	2963.62	1.14726	0.463319	2.47618	0.0132796	0.705079
WBGene00018261	cyp-33C5	265.272	395.244	135.279	-1.19249	0.481741	-2.47537	0.0133097	0.705079
WBGene00045239	Y49E10.29	369.428	168.407	570.68	1.27067	0.513478	2.47463	0.0133374	0.705079
WBGene00077522	T10D4.15	19.917	39.0333	0.905043	-1.35581	0.548048	-2.4739	0.0133649	0.705079
WBGene00000168	apx-1	680.966	385.48	976.635	1.09634	0.443214	2.4736	0.0133759	0.705079
WBGene00011162	chil-19	57.4647	16.5558	98.5457	1.4092	0.569697	2.47359	0.0133762	0.705079
WBGene00013453	fbxa-83	20.4331	4.29246	36.5332	1.41997	0.57411	2.47334	0.0133856	0.705079
WBGene00010353	memi-3	703.791	369.505	1038.33	1.16785	0.472377	2.47228	0.0134254	0.705079
WBGene00021056	W06B4.1	1005.53	485.665	1525.68	1.23255	0.498738	2.47134	0.0134607	0.705079
WBGene00007649	C17G1.2	257.896	107.468	408.545	1.31626	0.532666	2.47107	0.0134709	0.705079
WBGene00003230	mex-5	4255.98	2259.33	6252.9	1.1577	0.468579	2.47067	0.013486	0.705079
WBGene00007278	lab-1	337.521	145.241	530.046	1.30025	0.526706	2.46864	0.0135626	0.705079
WBGene00016616	mtpn-1	335.201	479.964	190.353	-1.09143	0.442628	-2.4658	0.0136706	0.705079
WBGene00011988	har-2	472.369	223.559	721.438	1.24484	0.504873	2.46566	0.0136763	0.705079
WBGene00016436	C35B1.7	185.621	296.316	74.7262	-1.32819	0.53884	-2.4649	0.0137051	0.705079
WBGene00009035	gfat-2	2855.84	1484.19	4227.76	1.17452	0.476842	2.46311	0.0137736	0.705079
WBGene00013381	cyp-31A5	311.339	159.045	463.874	1.1885	0.482814	2.46161	0.0138316	0.705079
WBGene00010084	F55B11.2	3375.37	1389.5	5361.49	1.3177	0.535715	2.45971	0.013905	0.705079
WBGene00189995	C06E7.88	100.697	167.298	34.0415	-1.37747	0.560414	-2.45795	0.0139734	0.705079
WBGene00013249	Y57A10A.4	58.3598	26.373	90.446	1.26993	0.516968	2.4565	0.0140297	0.705079
WBGene00044783	T26H5.10	16.7236	4.21263	29.2022	1.40681	0.573021	2.45507	0.0140858	0.705079
WBGene00013610	fbxa-206	277.005	114.729	439.489	1.31259	0.535202	2.45251	0.0141862	0.705079
WBGene00017402	F12E12.1	62.9444	24.9586	101.086	1.32963	0.542272	2.45196	0.0142081	0.705079
WBGene00007643	44988	943.094	440.093	1446.36	1.24947	0.510005	2.44992	0.0142887	0.705079
WBGene00007343	C05E7.1	747.776	1187.49	308.146	-1.31306	0.536426	-2.4478	0.014373	0.705079
WBGene00021873	clec-82	154.807	244.866	64.5029	-1.30687	0.53434	-2.44577	0.0144543	0.705079
WBGene00008377	D1054.10	5226.21	2065.79	8386.87	1.32829	0.543423	2.44431	0.0145129	0.705079
WBGene00010917	M110.9	80.8592	139.673	22.2108	-1.39739	0.572017	-2.44291	0.0145692	0.705079
WBGene00009302	F31F6.3	22.4308	7.03236	37.9138	1.38242	0.565976	2.44254	0.0145841	0.705079
WBGene00014008	ZK596.3	159.638	246.958	72.1802	-1.26511	0.518075	-2.44195	0.0146082	0.705079
WBGene00011505	pzf-1	62.7403	24.9762	100.699	1.32454	0.542528	2.44143	0.0146293	0.705079
WBGene00007268	C03A3.3	36.3118	60.0017	12.6395	-1.36272	0.558351	-2.44061	0.0146625	0.705079
WBGene00008390	D1086.3	2603.93	3634.74	1573.02	-1.01856	0.417578	-2.43922	0.014719	0.705079
WBGene00000867	cyb-2.2	1892.89	896.435	2889.62	1.23686	0.507346	2.4379	0.014773	0.705079
WBGene00017142	EEED8.14	266.741	109.569	424.149	1.3109	0.537795	2.43754	0.0147875	0.705079
WBGene00000859	cwp-1	8.86467	17.7924	0.169474	-1.30734	0.53668	-2.43598	0.0148515	0.705079
WBGene00020290	T06D4.1	188.424	85.0695	292.028	1.26487	0.519344	2.43551	0.0148708	0.705079
WBGene00016501	C37C3.9	929.126	462.559	1395.96	1.20174	0.49367	2.43431	0.0149203	0.705079
WBGene00020467	T12F5.2	513.521	259.162	768.131	1.19144	0.4896	2.4335	0.0149536	0.705079
WBGene00044796	W03D8.11	65.1707	104.039	26.2608	-1.31501	0.540997	-2.43071	0.0150692	0.705079
WBGene00009903	F49E12.10	116.766	171.865	61.6323	-1.15397	0.474836	-2.43024	0.0150888	0.705079
WBGene00017183	scl-15	14.7967	29.2015	0.464132	-1.31983	0.54323	-2.4296	0.0151154	0.705079
WBGene00012935	mcm-10	421.689	234.155	609.341	1.10804	0.456182	2.42895	0.0151424	0.705079
WBGene00011945	alg-5	775.536	414.847	1136.48	1.14248	0.47057	2.42787	0.0151876	0.705079
WBGene00021741	Y50D4B.2	36.8585	12.7604	61.027	1.35723	0.559633	2.42522	0.015299	0.705079
WBGene00000751	col-178	25937	10206.3	41667.8	1.32268	0.545415	2.42508	0.0153048	0.705079
WBGene00013904	ugt-6	1241.42	1829.43	653.312	-1.15561	0.476687	-2.42426	0.0153397	0.705079
WBGene00009659	F43G6.7	76.1039	33.8329	118.555	1.26927	0.523802	2.42318	0.0153851	0.705079
WBGene00007966	maph-1.3	1196.2	702.235	1690.32	1.04925	0.433096	2.42267	0.0154071	0.705079
WBGene00012074	T27A8.2	33.7449	6.28269	61.3394	1.38555	0.572021	2.4222	0.015427	0.705079
WBGene00003159	mcm-7	2115.77	1260.56	2971.11	1.03243	0.426319	2.42173	0.0154469	0.705079
WBGene00001647	gna-2	834.203	398.833	1269.84	1.22618	0.506503	2.42087	0.0154834	0.705079
WBGene00004811	skr-5	14.9412	2.49256	27.4688	1.38128	0.570656	2.42051	0.0154988	0.705079
WBGene00007332	C05C10.5	977.033	524.914	1429.4	1.13675	0.469991	2.41867	0.0155775	0.705079
WBGene00017813	nlp-61	102.229	154.124	50.1818	-1.2065	0.49907	-2.41751	0.0156273	0.705079
WBGene00015677	cpg-4	783.866	439.716	1128.24	1.09592	0.45352	2.41648	0.0156714	0.705079
WBGene00013959	ZK265.7	125.991	183.9	68.0284	-1.13114	0.468229	-2.41578	0.0157016	0.705079
WBGene00001158	ech-9	115.489	41.1882	189.818	1.34696	0.557664	2.41536	0.0157199	0.705079
WBGene00012217	W02H3.1	115.882	49.0982	182.755	1.2893	0.533928	2.41475	0.015746	0.705079
WBGene00077453	Y62F5A.12	336.126	163.639	508.814	1.21213	0.502336	2.41298	0.0158226	0.705079
WBGene00000713	col-140	42762.3	17626.6	67898.1	1.30003	0.539179	2.41114	0.0159028	0.705079
WBGene00019189	H11L12.1	189.134	95.1786	283.284	1.18831	0.492864	2.41102	0.0159078	0.705079
WBGene00002125	inx-3	160.742	79.4695	242.159	1.20096	0.498114	2.41102	0.0159081	0.705079
WBGene00007802	cutl-27	48.7995	81.2064	16.4485	-1.35641	0.562706	-2.41052	0.0159299	0.705079
WBGene00014194	ZK1037.6	211.161	93.1808	329.369	1.26859	0.526618	2.40894	0.0159987	0.705079
WBGene00016346	fbxa-120	32.0201	12.1235	52.0062	1.32734	0.551137	2.40837	0.0160239	0.705079
WBGene00000656	col-80	37599.7	15645.1	59554.5	1.29516	0.537798	2.40826	0.0160287	0.705079
WBGene00016203	tag-250	662.074	928.352	395.683	-1.02632	0.426785	-2.40476	0.0161829	0.707499
WBGene00004721	san-1	414.761	198.179	631.52	1.22193	0.508296	2.40397	0.0162181	0.707499
WBGene00010354	cyp-31A2	645.884	294.273	997.761	1.25014	0.520053	2.40387	0.0162224	0.707499
WBGene00007228	acs-7	1908.03	2884.85	930.938	-1.20777	0.502684	-2.40264	0.0162773	0.707499
WBGene00045458	F17B5.8	273.444	392.16	154.584	-1.08491	0.451963	-2.40043	0.0163757	0.707499
WBGene00015733	C13B9.2	124.247	60.8953	187.727	1.20403	0.501737	2.39973	0.0164073	0.707499
WBGene00020245	T05B11.1	602.15	963.246	240.791	-1.30632	0.54489	-2.39741	0.0165114	0.707499
WBGene00006555	tbx-36	83.0691	31.7248	134.622	1.32102	0.551328	2.39607	0.0165721	0.707499
WBGene00001607	gln-6	2359.78	1229.71	3490.13	1.1574	0.483305	2.39476	0.0166313	0.707499
WBGene00013349	Y59A8B.12	230.124	113.945	346.539	1.19572	0.499498	2.39385	0.0166725	0.707499
WBGene00000301	cav-1	20.4627	5.66499	35.2935	1.36889	0.572265	2.39205	0.0167544	0.707499
WBGene00022257	puf-11	1814.57	970.785	2658.62	1.13404	0.474945	2.38772	0.016953	0.707499
WBGene00004027	pie-1	696.473	365.879	1027.33	1.14928	0.481428	2.38722	0.0169762	0.707499
WBGene00010064	F54F7.2	148.879	51.3191	246.65	1.34214	0.562303	2.38687	0.0169925	0.707499
WBGene00010149	F56D5.5	11.6848	0.527642	22.8232	1.30639	0.547373	2.38665	0.0170026	0.707499
WBGene00009280	F31B9.3	89.8335	38.3346	141.544	1.27615	0.535242	2.38425	0.0171141	0.707499
WBGene00018931	ugt-52	91.9957	139.606	44.2601	-1.21082	0.508062	-2.38321	0.0171625	0.707499
WBGene00011805	T16G12.4	225.165	101.585	348.96	1.24857	0.524266	2.38156	0.0172395	0.707499
WBGene00020433	T11F8.1	145.672	60.2225	231.347	1.28824	0.540943	2.38147	0.0172439	0.707499
WBGene00011431	T04D3.1	57.2206	21.8445	92.7575	1.31495	0.552158	2.38146	0.0172439	0.707499
WBGene00010228	clec-161	14.3174	27.8044	0.921358	-1.30847	0.549446	-2.38143	0.0172455	0.707499
WBGene00020797	T25D3.3	68.8419	23.1442	114.704	1.34317	0.564412	2.37976	0.0173237	0.707499
WBGene00000609	col-20	32762.8	13447.6	52078.1	1.29014	0.542237	2.3793	0.0173457	0.707499
WBGene00017637	F20D6.8	80.7613	122.768	38.6379	-1.21313	0.509902	-2.37915	0.0173527	0.707499
WBGene00000671	col-96	1095.83	485.611	1706.3	1.25643	0.528363	2.37798	0.0174079	0.707499
WBGene00011124	sdz-27	625.848	268.828	983.082	1.2707	0.53455	2.37714	0.0174473	0.707499
WBGene00000752	col-179	4613.22	1808.41	7418.27	1.3051	0.549217	2.37629	0.0174878	0.707499
WBGene00022415	Y102A11A.5	863.354	1413.05	313.659	-1.32601	0.5581	-2.37593	0.017505	0.707499
WBGene00002072	ima-1	1175.5	613.489	1737.72	1.15122	0.485205	2.37264	0.0176617	0.707499
WBGene00021664	Y48G1BL.5	89.5486	42.4104	136.867	1.21878	0.51369	2.3726	0.0176635	0.707499
WBGene00017600	ttr-10	479.626	681.811	277.454	-1.05695	0.445642	-2.37175	0.017704	0.707499
WBGene00017450	bath-27	131.462	56.203	206.932	1.27093	0.535884	2.37165	0.0177086	0.707499
WBGene00000698	col-124	53889.3	22316.9	85461.9	1.28362	0.54142	2.37085	0.0177474	0.707499
WBGene00005063	sra-37	36.2357	56.7576	15.6942	-1.2631	0.53295	-2.37001	0.0177876	0.707499
WBGene00008598	spin-3	800.05	1192.5	407.336	-1.16932	0.493392	-2.36996	0.0177898	0.707499
WBGene00021743	Y50D4B.4	984.006	374.264	1593.95	1.31144	0.553474	2.36947	0.0178136	0.707499
WBGene00015747	C13G5.2	423.82	214.852	633.031	1.1724	0.495071	2.36814	0.0178776	0.707499
WBGene00018945	F56C3.8	81.7466	133.776	29.7219	-1.32182	0.558219	-2.36792	0.0178886	0.707499
WBGene00017751	F23F12.3	123.289	51.0446	195.693	1.28194	0.541752	2.36628	0.0179679	0.707499
WBGene00008710	F11E6.7	1193.69	695.27	1692.32	1.04875	0.443509	2.36466	0.0180467	0.707499
WBGene00000597	col-8	11988.5	4370.7	19606.5	1.31995	0.558422	2.36372	0.0180926	0.707499
WBGene00044163	F49C5.11	367.355	618.602	116.172	-1.34358	0.568805	-2.36211	0.0181713	0.707499
WBGene00017801	F26A1.1	670.799	341.435	1000.37	1.16733	0.494651	2.3599	0.01828	0.707499
WBGene00001867	him-8	412.046	202.45	621.865	1.19187	0.505146	2.35946	0.0183014	0.707499
WBGene00017794	mltn-13	83.0906	134.945	31.1195	-1.31038	0.55551	-2.35888	0.01833	0.707499
WBGene00013540	cest-12	325.439	480.221	170.447	-1.1443	0.485579	-2.35657	0.0184447	0.707499
WBGene00011059	R06C1.4	11780.3	16489.7	7070.68	-1.01431	0.430808	-2.35444	0.0185506	0.707499
WBGene00002225	klp-15	1171.34	679.015	1663.87	1.05201	0.446845	2.3543	0.0185576	0.707499
WBGene00010421	slc-36.4	401.574	612.327	190.695	-1.21146	0.514584	-2.35425	0.0185603	0.707499
WBGene00013862	wdr-5.3	618.638	346.772	890.736	1.08495	0.461307	2.3519	0.018678	0.707499
WBGene00008080	C44B9.3	262.227	147.235	377.405	1.08324	0.46082	2.35067	0.0187397	0.707499
WBGene00018119	F36H12.3	217.335	100.664	334.259	1.22449	0.521334	2.34877	0.0188357	0.707499
WBGene00002090	ins-7	58.8819	18.5289	99.4055	1.33674	0.569394	2.34765	0.0188922	0.707499
WBGene00175027	W02F12.8	225.5	358.997	92.0081	-1.27978	0.545436	-2.34634	0.0189588	0.707499
WBGene00010226	F58A4.1	108.269	169.003	47.4217	-1.25062	0.533038	-2.3462	0.0189657	0.707499
WBGene00021607	Y46H3C.7	42.4436	18.8511	65.9826	1.24236	0.529942	2.34433	0.0190613	0.707499
WBGene00008584	irg-4	5300.9	7844.7	2756.9	-1.14692	0.489596	-2.34257	0.0191512	0.707499
WBGene00013900	ugt-18	23.6233	5.58617	41.7246	1.34415	0.57406	2.34147	0.0192078	0.707499
WBGene00045276	F18E3.13	1432.84	2170.71	695.155	-1.19487	0.51041	-2.34101	0.0192317	0.707499
WBGene00013419	Y65A5A.2	411.726	231.757	591.91	1.07882	0.461021	2.34006	0.0192808	0.707499
WBGene00010066	F54F7.6	24.8434	8.06045	41.7149	1.32737	0.567796	2.33775	0.0194001	0.707499
WBGene00044797	F13E9.13	203.25	318.494	87.7922	-1.25341	0.536607	-2.33581	0.0195011	0.707499
WBGene00022821	ZK813.2	844.6	251.641	1437.76	1.33558	0.571864	2.33548	0.0195184	0.707499
WBGene00016056	C24D10.5	25.0411	7.90008	42.3091	1.32939	0.569416	2.33466	0.019561	0.707499
WBGene00010774	K11E4.2	187.657	277.239	97.9653	-1.14148	0.489139	-2.33366	0.0196134	0.707499
WBGene00001731	grl-22	86.9481	137.511	36.5713	-1.26359	0.541704	-2.33262	0.019668	0.707499
WBGene00189951	linc-29	54.5242	22.663	86.436	1.2662	0.543476	2.32982	0.0198158	0.707499
WBGene00006053	ssq-4	2271.34	1134.12	3408.83	1.17253	0.503784	2.32745	0.0199415	0.707499
WBGene00017028	dex-1	494.691	724.808	264.479	-1.12138	0.481843	-2.32727	0.0199508	0.707499
WBGene00006925	vit-1	37304.6	19078	55531.3	1.15568	0.496644	2.32699	0.0199661	0.707499
WBGene00015264	B0563.7	154.32	230.967	77.557	-1.16721	0.501748	-2.32629	0.0200033	0.707499
WBGene00013826	Y116F11B.10	33.0452	12.5118	53.6968	1.29379	0.55617	2.32624	0.0200056	0.707499
WBGene00000460	ceh-39	122.094	64.3194	179.824	1.13221	0.487037	2.32468	0.0200889	0.707499
WBGene00021658	Y48G1A.2	210.14	104.427	316.088	1.17495	0.505636	2.32371	0.0201411	0.707499
WBGene00255714	B0511.19	419.741	200.772	638.96	1.19835	0.515941	2.32264	0.0201983	0.707499
WBGene00019977	fpn-1.2	50.1424	18.3063	81.9882	1.29955	0.560051	2.32041	0.0203189	0.707499
WBGene00000467	cep-1	889.807	407.097	1372.75	1.22188	0.526625	2.32021	0.0203293	0.707499
WBGene00016695	C45H4.14	7.72114	0.509748	14.9876	1.27469	0.549581	2.31939	0.0203742	NA
WBGene00018698	vha-18	823.262	387.48	1259.3	1.20643	0.520246	2.31896	0.0203973	0.707499
WBGene00008583	ugt-65	381.169	580.439	181.63	-1.19855	0.5172	-2.31738	0.0204833	0.707499
WBGene00020413	T10E9.3	1173.7	1824.4	523.069	-1.23357	0.53237	-2.31713	0.0204969	0.707499
WBGene00013392	Y62H9A.4	1847.38	759.642	2935.37	1.266	0.54646	2.31674	0.0205181	0.707499
WBGene00003769	nlp-31	372.266	566.188	178.367	-1.19516	0.516061	-2.31593	0.0205622	0.707499
WBGene00013659	Y105C5B.20	13.9876	1.945	26.1278	1.30416	0.563211	2.31558	0.0205811	0.707499
WBGene00013251	Y57A10A.6	57.8959	26.2768	89.633	1.22387	0.528697	2.31488	0.0206197	0.707499
WBGene00017567	F18E3.11	869.016	1324.46	413.737	-1.19777	0.518096	-2.31186	0.0207852	0.707499
WBGene00008219	C50B6.3	795.893	462.076	1129.91	1.04322	0.451302	2.31158	0.0208007	0.707499
WBGene00015851	C16C8.13	91.1604	39.8361	142.694	1.2392	0.537036	2.30748	0.0210282	0.707499
WBGene00077697	F58E6.13	1146.46	1860.95	432.025	-1.28656	0.55821	-2.30479	0.0211781	0.707499
WBGene00003736	nhx-9	489.082	691.608	286.538	-1.03206	0.4484	-2.30166	0.0213546	0.707499
WBGene00009301	F31F6.2	35.1737	14.754	55.6639	1.25197	0.544042	2.30124	0.0213783	0.707499
WBGene00016164	C27D9.2	85.0397	129.056	41.0478	-1.18557	0.515683	-2.29902	0.0215037	0.707499
WBGene00011486	T05E12.3	33.2355	7.95929	58.6108	1.31876	0.573846	2.2981	0.0215559	0.707499
WBGene00007985	swah-1	269.346	125.796	413.138	1.20421	0.524065	2.29783	0.0215714	0.707499
WBGene00021621	Y47D7A.9	27.1291	51.2105	3.16479	-1.27903	0.556747	-2.29732	0.0216003	0.707499
WBGene00002144	inx-22	639.688	355.208	924.417	1.08292	0.471422	2.29713	0.0216113	0.707499
WBGene00009047	F22B8.4	467.347	739.059	195.409	-1.25236	0.545215	-2.29701	0.0216182	0.707499
WBGene00007162	fbxa-153	28.269	9.89698	46.6483	1.29627	0.564335	2.29698	0.0216197	0.707499
WBGene00003179	mec-18	111.54	171.155	51.7066	-1.20665	0.525363	-2.29679	0.0216308	0.707499
WBGene00018845	F54H12.5	62.7066	22.9579	102.593	1.289	0.561294	2.29647	0.0216489	0.707499
WBGene00015842	C16C8.4	345.108	152.087	538.361	1.23116	0.536419	2.29515	0.0217243	0.707499
WBGene00010621	egg-6	2508.16	1577.91	3438.39	0.950623	0.414334	2.29434	0.021771	0.707499
WBGene00021596	spsb-2	391.883	212.19	571.823	1.10388	0.481299	2.29354	0.021817	0.707499
WBGene00015011	B0041.8	809.164	426.758	1191.78	1.1246	0.490424	2.29311	0.0218415	0.707499
WBGene00003156	mcm-4	1580.79	984.362	2177.22	0.962837	0.419973	2.29262	0.0218701	0.707499
WBGene00045434	Y95D11A.3	340.006	180.975	499.253	1.11697	0.487656	2.29049	0.0219932	0.707499
WBGene00044449	fipr-20	15.4134	27.2421	3.68623	-1.31354	0.573858	-2.28896	0.0220814	0.707499
WBGene00020947	W02F12.2	226.235	328.135	124.434	-1.08938	0.476033	-2.28844	0.0221117	0.707499
WBGene00009834	lsy-27	88.8447	39.0815	138.826	1.22956	0.537428	2.28786	0.0221459	0.707499
WBGene00012241	W04A8.6	550.893	338.773	763.026	0.976748	0.427169	2.28656	0.0222216	0.707499
WBGene00271606	F22F4.9	69.2459	102.781	35.6409	-1.13996	0.498587	-2.28638	0.0222323	0.707499
WBGene00020032	R12E2.6	127.732	211.965	43.5499	-1.29647	0.567141	-2.28597	0.0222562	0.707499
WBGene00008959	F19H6.4	91.0868	40.7809	141.606	1.22112	0.534199	2.28589	0.0222608	0.707499
WBGene00000461	ceh-40	9.92679	0.985757	18.9386	1.26752	0.554648	2.28527	0.0222971	0.707499
WBGene00015046	nlp-34	491.155	788.324	193.999	-1.26528	0.554099	-2.28349	0.0224014	0.707499
WBGene00010946	M176.10	16.8841	32.0227	1.84304	-1.26696	0.55509	-2.28244	0.0224631	0.707499
WBGene00001703	grd-14	3235.65	4982.67	1488.67	-1.20682	0.528751	-2.2824	0.0224655	0.707499
WBGene00011383	T02E9.5	219.672	314.743	124.521	-1.06069	0.46478	-2.28212	0.022482	0.707499
WBGene00003768	nlp-30	626.764	1021.67	231.851	-1.28053	0.561209	-2.28173	0.0225054	0.707499
WBGene00012020	gyg-2	1265.34	705.733	1825.22	1.07528	0.471764	2.27928	0.0226503	0.707499
WBGene00021795	Y52E8A.2	248.909	112.792	385.262	1.2132	0.532296	2.27918	0.0226563	0.707499
WBGene00009048	cth-1	5639.71	8279.6	2999.6	-1.1133	0.489758	-2.27316	0.0230167	0.707499
WBGene00010045	F54C9.11	286.67	401.578	171.826	-1.00346	0.441446	-2.27313	0.0230186	0.707499
WBGene00010194	btb-19	301.361	137.23	465.732	1.20882	0.531814	2.27301	0.0230258	0.707499
WBGene00013120	fipr-28	14.3623	26.9809	1.843	-1.27095	0.559162	-2.27296	0.0230286	0.707499
WBGene00011916	T22C1.5	601.937	315.019	889.01	1.1253	0.495279	2.27206	0.0230831	0.707499
WBGene00013481	Y69H2.3	2493.91	1322.37	3665.46	1.11509	0.491071	2.27073	0.0231636	0.707499
WBGene00000860	cwp-2	8.11085	16.2822	0.169474	-1.19677	0.527204	-2.27003	0.0232059	NA
WBGene00012853	Y44A6D.2	762.918	1045.29	480.56	-0.945752	0.416925	-2.2684	0.0233048	0.707499
WBGene00020476	T13B5.9	38.1427	11.1882	65.2512	1.30003	0.573255	2.2678	0.0233415	0.707499
WBGene00011509	T05H10.4	281.944	132.062	431.965	1.19297	0.526116	2.2675	0.0233598	0.707499
WBGene00018911	F56A4.3	1797.5	2593.08	1001.76	-1.07307	0.473581	-2.26587	0.0234593	0.707499
WBGene00017584	F19B10.2	26.6843	7.97095	45.5063	1.29619	0.572864	2.26265	0.0236573	0.707499
WBGene00270321	Y41C4A.32	605.622	925.846	285.619	-1.18761	0.525112	-2.26164	0.0237199	0.707499
WBGene00001432	fkb-7	83.5535	130.368	36.6191	-1.22056	0.539727	-2.26144	0.0237322	0.707499
WBGene00002124	inx-2	54.3575	23.5431	85.3135	1.22562	0.542177	2.26056	0.0237867	0.707499
WBGene00015312	C01G8.1	1260.49	685.585	1835.66	1.0926	0.483442	2.26005	0.023818	0.707499
WBGene00006977	zif-1	891.219	534.394	1248.24	1.00078	0.443068	2.25875	0.0238991	0.707499
WBGene00015453	C04G6.2	877.675	1425.2	330.228	-1.26652	0.560818	-2.25835	0.0239239	0.707499
WBGene00194670	K07E3.9	85.7903	133.178	38.5602	-1.20952	0.53568	-2.25792	0.0239508	0.707499
WBGene00007580	C14B1.9	1266.82	631.404	1902.51	1.15422	0.511641	2.25593	0.0240752	0.707499
WBGene00001753	gst-5	3361.62	4769.39	1953.69	-1.03203	0.457641	-2.25511	0.0241262	0.707499
WBGene00019473	cyp-35A5	607.057	902.133	311.777	-1.13403	0.502957	-2.25473	0.0241506	0.707499
WBGene00000882	cyn-6	1527.63	2219.08	836.014	-1.08597	0.481873	-2.25364	0.0242186	0.707499
WBGene00012069	T26H5.4	16.4898	4.28978	28.635	1.29385	0.574149	2.25351	0.0242268	0.707499
WBGene00001429	fkb-4	361.625	552.967	170.29	-1.18493	0.526347	-2.25124	0.0243704	0.707499
WBGene00007981	glb-11	140.2	202.745	77.6063	-1.07508	0.478016	-2.24904	0.0245097	0.707499
WBGene00008647	F10C2.7	6.62871	13.2951	0.169473	-1.18498	0.527004	-2.24852	0.0245432	NA
WBGene00008029	scl-7	18.2678	35.285	1.35253	-1.22279	0.544069	-2.24748	0.0246091	0.707499
WBGene00009724	F45D3.4	2094.83	3028.11	1161.46	-1.07344	0.477876	-2.24628	0.0246862	0.707499
WBGene00008363	D1046.2	560.725	293.333	828.31	1.11915	0.498273	2.24606	0.0247002	0.707499
WBGene00007420	C07E3.10	236.613	376.248	96.9332	-1.2377	0.551961	-2.24237	0.0249373	0.707499
WBGene00015449	ugt-63	464.045	210.06	718.295	1.20066	0.535745	2.24109	0.02502	0.707499
WBGene00010928	clec-258	412.069	645.154	178.808	-1.21758	0.543377	-2.24076	0.0250417	0.707499
WBGene00007187	tag-342	552.355	284.908	820.031	1.12739	0.5034	2.23956	0.0251193	0.707499
WBGene00018903	F55G1.7	43.9985	16.4334	71.6219	1.25879	0.56208	2.23951	0.0251225	0.707499
WBGene00016785	C49G7.7	32.6898	14.4433	50.9386	1.208	0.539861	2.23762	0.0252459	0.707499
WBGene00018830	ska-3	873.559	458.177	1289.13	1.11503	0.49839	2.23726	0.0252693	0.707499
WBGene00001668	gpa-6	41.2154	69.5466	12.7338	-1.28015	0.572459	-2.23622	0.0253371	0.707499
WBGene00017664	npax-1	37.0731	59.9975	14.3001	-1.25079	0.5594	-2.23595	0.0253548	0.707499
WBGene00019214	H20E11.2	106.358	154.218	58.3917	-1.07866	0.482498	-2.23558	0.0253793	0.707499
WBGene00015847	C16C8.9	15.0351	29.1988	0.938567	-1.20952	0.541032	-2.23558	0.0253795	0.707499
WBGene00195227	Y71A12B.23	31.5833	11.9482	51.3459	1.25386	0.561288	2.23389	0.0254904	0.707499
WBGene00044451	fipr-19	10.8148	21.698	0.169474	-1.16924	0.523443	-2.23374	0.0255	0.707499
WBGene00012565	fbxa-210	609.659	289.915	929.641	1.17446	0.525792	2.2337	0.0255028	0.707499
WBGene00018047	clec-136	18.2923	34.3643	2.3151	-1.24319	0.556587	-2.2336	0.0255093	0.707499
WBGene00008175	C48B4.12	11.9776	23.1198	0.921369	-1.2171	0.545177	-2.23249	0.0255826	0.707499
WBGene00007087	B0001.2	1297.93	670.905	1925.2	1.12379	0.503582	2.23159	0.0256421	0.707499
WBGene00011548	T06G6.6	645.342	1037.96	252.635	-1.24475	0.558318	-2.22947	0.0257824	0.707499
WBGene00022648	ZK54.3	36.7631	58.9109	14.487	-1.24087	0.557022	-2.22768	0.0259016	0.707499
WBGene00006685	twk-33	121.317	51.7834	191.019	1.21854	0.547148	2.22707	0.0259424	0.707499
WBGene00012339	W07G4.5	1567.43	2230.29	904.498	-1.03348	0.464209	-2.22633	0.025992	0.707499
WBGene00019089	clec-206	90.2345	148.202	32.2011	-1.26016	0.566431	-2.22473	0.0260995	0.707499
WBGene00022076	daao-1	189.014	279.882	97.9417	-1.11954	0.503317	-2.22432	0.0261271	0.707499
WBGene00007473	chil-8	24.0177	7.49795	40.6383	1.27295	0.572411	2.22384	0.0261595	0.707499
WBGene00011172	R09E10.2	211.463	103.438	319.724	1.15589	0.520018	2.22279	0.0262299	0.707499
WBGene00010609	dut-1	1286.27	791.584	1781.13	0.966626	0.434895	2.22267	0.0262382	0.707499
WBGene00006538	tbb-4	86.6834	128.069	45.3969	-1.11235	0.500502	-2.22247	0.0262519	0.707499
WBGene00007389	glb-3	74.8101	112.764	36.6813	-1.15289	0.518781	-2.22231	0.0262624	0.707499
WBGene00008824	F14H3.5	54.3821	15.6947	93.2453	1.27481	0.573953	2.22111	0.0263433	0.707499
WBGene00020834	T27A1.2	13.2223	3.59264	22.8694	1.27503	0.574128	2.22082	0.0263631	0.707499
WBGene00009964	fip-6	201.203	310.588	91.9763	-1.18915	0.535493	-2.22065	0.0263744	0.707499
WBGene00017532	ent-5	94.7586	41.2229	148.518	1.20932	0.544714	2.22009	0.0264124	0.707499
WBGene00003026	lin-41	2279.94	1464.24	3095.57	0.915503	0.412485	2.21948	0.0264538	0.707499
WBGene00016319	C32D5.12	200.249	295.374	105.146	-1.10904	0.500123	-2.21753	0.0265868	0.707499
WBGene00255375	F08B4.8	885.828	474.129	1297.8	1.09498	0.494067	2.21627	0.0266733	0.707499
WBGene00011410	T04A8.8	1282.1	691.87	1872.52	1.08861	0.491269	2.21592	0.0266969	0.707499
WBGene00020242	phat-5	17.461	32.4496	2.35966	-1.23539	0.558027	-2.21386	0.0268384	0.707499
WBGene00044446	C06G4.6	114.572	181.498	47.6433	-1.22131	0.55178	-2.2134	0.0268699	0.707499
WBGene00019620	fah-1	7239.72	10084	4395.27	-0.979831	0.442926	-2.21218	0.0269545	0.707499
WBGene00016449	tost-1	827.35	420.911	1233.98	1.12865	0.510509	2.21083	0.0270478	0.707499
WBGene00015216	valv-1	164.216	230.54	97.8603	-0.998788	0.451869	-2.21035	0.0270808	0.707499
WBGene00016564	cmt-1	737.809	390.01	1085.83	1.10253	0.498906	2.20989	0.0271131	0.707499
WBGene00000557	cnc-3	250.417	387.183	113.618	-1.18756	0.537997	-2.20737	0.027288	0.707499
WBGene00010063	dhrs-4	927.342	1297.31	557.157	-0.989795	0.448571	-2.20655	0.0273456	0.707499
WBGene00019511	lido-8	802.423	448.125	1156.76	1.05866	0.479856	2.20621	0.0273696	0.707499
WBGene00000151	apn-1	585.958	331.639	840.458	1.04711	0.47478	2.20547	0.0274213	0.707499
WBGene00235374	R11E3.19	6.91897	13.3986	0.46387	-1.19762	0.543389	-2.20398	0.0275254	NA
WBGene00020674	T22B7.7	1732.56	532.141	2933.11	1.26336	0.573319	2.20358	0.0275538	0.707499
WBGene00007149	B0334.13	105.033	163.184	47.0408	-1.19175	0.540839	-2.20352	0.0275583	0.707499
WBGene00004798	sip-1	2407.42	1294.73	3520.4	1.08792	0.49399	2.20231	0.0276431	0.707499
WBGene00000608	col-19	30003.2	13609.9	46396.7	1.18549	0.53869	2.20069	0.0277582	0.707499
WBGene00001758	gst-10	5928.85	8791.13	3066.38	-1.11489	0.506786	-2.19991	0.0278131	0.707499
WBGene00022399	Y97E10AR.4	539	275.687	802.564	1.12214	0.51019	2.19946	0.0278453	0.707499
WBGene00012716	Y39E4B.5	448.957	243.846	654.326	1.07973	0.491039	2.19886	0.027888	0.707499
WBGene00044761	pals-19	97.9028	141.943	53.7522	-1.07024	0.486727	-2.19885	0.0278884	0.707499
WBGene00007788	C28A5.1	190.557	112.111	269.147	1.01004	0.459365	2.19877	0.0278942	0.707499
WBGene00016360	C33G8.2	142.871	54.8718	231.092	1.23534	0.561957	2.19828	0.0279289	0.707499
WBGene00001044	dnj-26	221.941	100.327	343.796	1.18597	0.539666	2.19759	0.0279782	0.707499
WBGene00000391	cdd-1	923.771	1366.33	481	-1.1095	0.504989	-2.19709	0.0280143	0.707499
WBGene00007521	C11E4.7	326.579	137.115	516.271	1.2119	0.551779	2.19634	0.0280674	0.707499
WBGene00007171	B0393.6	719.204	409.442	1029.22	1.03992	0.47366	2.19549	0.0281285	0.707499
WBGene00001242	elo-4	327.285	480.465	174.188	-1.09378	0.498297	-2.19503	0.0281616	0.707499
WBGene00000687	col-113	1661.76	2518.72	804.753	-1.15226	0.525172	-2.19405	0.0282315	0.707499
WBGene00011746	T13F2.6	1167.68	663.817	1671.81	1.04015	0.474773	2.19084	0.0284636	0.707499
WBGene00014251	gstk-1	2455.88	3526.17	1385.36	-1.04669	0.477828	-2.19051	0.0284871	0.707499
WBGene00022063	nlp-81	102.855	153.333	52.207	-1.12334	0.512853	-2.19038	0.0284967	0.707499
WBGene00012062	T26G10.5	51.9636	80.0208	23.8233	-1.17609	0.536972	-2.19022	0.0285082	0.707499
WBGene00020684	T22D1.5	1368.9	715.529	2022.55	1.10525	0.504635	2.19019	0.0285104	0.707499
WBGene00004212	ptl-1	257.247	369.166	145.148	-1.04568	0.477789	-2.18858	0.0286277	0.707499
WBGene00013553	Y75B8A.18	111.177	59.4844	162.985	1.08783	0.497583	2.18623	0.0287991	0.707499
WBGene00019132	bath-19	98.3718	53.7366	143.13	1.07216	0.490583	2.18548	0.0288536	0.707499
WBGene00007130	B0272.4	1847.69	2762.65	932.479	-1.12627	0.515372	-2.18535	0.0288635	0.707499
WBGene00012680	Y39B6A.21	243.013	345.812	140.008	-1.02632	0.469774	-2.18471	0.0289098	0.707499
WBGene00018097	clec-208	22.1573	40.1995	4.20963	-1.23745	0.56657	-2.18411	0.028954	0.707499
WBGene00016263	C30F12.4	630.504	365.194	896.048	1.02194	0.46795	2.18387	0.0289719	0.707499
WBGene00011707	T11B7.2	249.172	353.188	145.052	-1.01652	0.465746	-2.18255	0.0290686	0.707499
WBGene00008535	F02H6.2	67.4328	28.2457	106.824	1.20647	0.553154	2.18108	0.0291778	0.707499
WBGene00000747	col-174	360.387	554.363	166.411	-1.17077	0.536823	-2.18093	0.0291888	0.707499
WBGene00017177	F02E8.4	393.646	206.172	581.385	1.10156	0.505092	2.1809	0.0291906	0.707499
WBGene00019578	K09E3.7	36.4882	14.8781	58.2427	1.2132	0.556454	2.18023	0.0292404	0.707499
WBGene00011287	glb-24	69.9497	103.23	36.5364	-1.10142	0.505551	-2.17865	0.029358	0.707499
WBGene00020466	sld-2	314.167	165.892	462.57	1.09503	0.502774	2.17798	0.0294074	0.707499
WBGene00002033	htp-2	657.242	328.031	986.698	1.13046	0.519294	2.17692	0.0294864	0.707499
WBGene00007165	B0391.10	187.119	97.7578	276.702	1.10187	0.506514	2.1754	0.0296003	0.707499
WBGene00012527	set-22	565.324	272.514	858.383	1.14871	0.528114	2.17511	0.0296215	0.707499
WBGene00000172	aqp-4	1212.04	1748.95	674.985	-1.05395	0.484648	-2.17468	0.0296542	0.707499
WBGene00009438	F35G2.5	99.6772	160.136	39.2237	-1.21919	0.560666	-2.17453	0.0296654	0.707499
WBGene00015745	C13F10.6	735.209	417.172	1053.48	1.03791	0.477791	2.17231	0.0298325	0.707499
WBGene00021619	Y47D7A.6	91.7897	33.94	149.834	1.22995	0.56625	2.17209	0.0298488	0.707499
WBGene00008954	F19C6.5	310.751	440.13	181.199	-1.01245	0.466592	-2.16989	0.0300155	0.707499
WBGene00185097	C49C3.20	6.83082	0.509491	13.2038	1.17938	0.543576	2.16966	0.0300323	NA
WBGene00002228	klp-18	1593.64	1003.33	2184.1	0.932702	0.430004	2.16905	0.0300785	0.707499
WBGene00000634	col-58	402.181	622.42	181.988	-1.17433	0.541867	-2.1672	0.0302197	0.707499
WBGene00016957	atic-1	3473.21	5147.09	1799.09	-1.10474	0.509896	-2.16661	0.0302649	0.707499
WBGene00007362	cyp-35C1	2689.5	3625.37	1753.59	-0.889852	0.410724	-2.16655	0.0302695	0.707499
WBGene00001609	glp-1	1411.92	856.768	1967.3	0.972752	0.449148	2.16577	0.0303285	0.707499
WBGene00006831	unc-104	774.241	1089.37	458.879	-0.996115	0.460121	-2.1649	0.0303954	0.707499
WBGene00004401	rom-2	53.9913	81.4046	26.5322	-1.1341	0.524083	-2.16398	0.0304662	0.707499
WBGene00023416	spi-1	229.111	362.587	95.475	-1.20041	0.554778	-2.16377	0.0304817	0.707499
WBGene00009104	F25C8.1	46.5249	76.3378	16.8981	-1.22842	0.567742	-2.1637	0.0304876	0.707499
WBGene00020300	ssna-1	387.81	209.199	566.637	1.0762	0.497442	2.16347	0.0305051	0.707499
WBGene00020040	R12E2.15	2779.31	4338.15	1220.46	-1.18414	0.547351	-2.1634	0.0305104	0.707499
WBGene00008174	C48B4.11	863.343	441.307	1285.62	1.11218	0.514179	2.16302	0.0305399	0.707499
WBGene00018133	F37A4.3	68.8534	108.929	28.7368	-1.19919	0.554479	-2.16274	0.0305613	0.707499
WBGene00017334	F10D2.8	25.1663	41.7861	8.44852	-1.23534	0.571236	-2.16257	0.030574	0.707499
WBGene00201081	K02H8.5	6.02378	0.190289	12.0431	1.13308	0.524088	2.162	0.0306183	NA
WBGene00007331	pho-11	50369.7	77023.1	23715.7	-1.15544	0.534563	-2.16147	0.030659	0.707499
WBGene00006492	let-391	611.267	336.84	885.879	1.05935	0.490258	2.1608	0.0307105	0.707499
WBGene00011999	T24F1.7	125.886	218.656	33.2045	-1.23893	0.573537	-2.16016	0.0307603	0.707499
WBGene00009372	evl-18	751.155	453.89	1048.61	0.976185	0.451915	2.16011	0.0307644	0.707499
WBGene00017538	ceh-49	69.2467	24.5386	114.149	1.22896	0.569384	2.1584	0.0308967	0.707499
WBGene00010132	F55H2.7	886.014	482.85	1289.35	1.06706	0.494559	2.15759	0.0309599	0.707499
WBGene00001164	efn-3	104.89	47.8377	162.113	1.16775	0.54127	2.15742	0.0309731	0.707499
WBGene00015605	C08E3.13	766.374	382.149	1150.43	1.12464	0.521448	2.15677	0.0310236	0.707499
WBGene00008300	C54D10.5	46.8611	71.7253	21.8933	-1.1558	0.535998	-2.15636	0.0310556	0.707499
WBGene00220261	ZC434.10	114.612	186.111	43.1015	-1.21936	0.565572	-2.15598	0.031085	0.707499
WBGene00016430	C35A11.3	9.15931	17.4298	0.937361	-1.18229	0.548394	-2.15591	0.0310907	0.707499
WBGene00219316	F21A3.11	422.635	608.233	236.922	-1.04398	0.484461	-2.15494	0.0311668	0.707499
WBGene00017648	ddo-3	886.878	456.119	1317.9	1.10569	0.513438	2.15351	0.0312786	0.707499
WBGene00012431	Y11D7A.7	126.061	53.9069	198.419	1.18899	0.552121	2.1535	0.0312792	0.707499
WBGene00001864	him-5	257.634	123.07	392.424	1.14524	0.532447	2.15089	0.0314846	0.707499
WBGene00010542	K03H1.7	114.175	58.3299	170.179	1.10896	0.515715	2.15034	0.0315282	0.707499
WBGene00000930	dao-4	1841.62	2944.1	739.131	-1.20431	0.560113	-2.15013	0.0315451	0.707499
WBGene00021263	Y22D7AR.10	357.624	111.614	603.822	1.23338	0.57367	2.14998	0.0315571	0.707499
WBGene00006050	ssq-1	1906.49	989.452	2823.78	1.09881	0.511187	2.14953	0.0315922	0.707499
WBGene00007692	cest-9.1	834.499	1186.03	482.772	-1.0158	0.472587	-2.14944	0.0315999	0.707499
WBGene00014244	ZK1307.1	5700.83	8461.16	2940.29	-1.10243	0.513089	-2.14861	0.0316656	0.707499
WBGene00016387	kbp-5	631.912	349.429	914.586	1.05374	0.49044	2.14856	0.0316693	0.707499
WBGene00019824	R02D3.7	947.51	540.958	1354.26	1.0274	0.478248	2.14825	0.0316937	0.707499
WBGene00001843	hgo-1	3076.12	4156.69	1995.48	-0.893769	0.416272	-2.14708	0.0317869	0.707499
WBGene00007811	C29F7.2	3162.71	4674.06	1651.15	-1.09413	0.509708	-2.14657	0.0318274	0.707499
WBGene00001719	grl-10	353.899	511.345	196.394	-1.05015	0.4893	-2.14622	0.0318551	0.707499
WBGene00012405	ztf-25	54.4377	22.8883	86.1805	1.1906	0.55499	2.14527	0.0319314	0.707499
WBGene00013319	ccch-5	9.75172	1.52398	18.02	1.20208	0.560512	2.14462	0.0319836	0.707499
WBGene00001653	gon-4	781.613	502.833	1060.45	0.9036	0.421438	2.14409	0.0320259	0.707499
WBGene00015903	C17E7.9	47.3648	19.0238	75.8886	1.20143	0.560369	2.14399	0.0320334	0.707499
WBGene00001389	far-5	291.944	399.924	183.952	-0.92784	0.432926	-2.14319	0.0320982	0.707499
WBGene00003067	lrg-1	334.574	205.844	463.457	0.954481	0.445404	2.14295	0.0321168	0.707499
WBGene00077732	szy-4	1033.88	585.339	1482.68	1.03321	0.482331	2.14212	0.0321837	0.707499
WBGene00022557	fbxb-15	10.0646	2.01045	18.1709	1.21613	0.567735	2.14208	0.0321871	0.707499
WBGene00003029	lin-44	299.007	450.618	147.167	-1.12657	0.526199	-2.14095	0.0322779	0.707499
WBGene00015136	B0304.4	146.376	70.0115	222.974	1.14064	0.53334	2.13868	0.0324613	0.707499
WBGene00021641	Y47G6A.15	6182.58	9385.91	2979.32	-1.1368	0.531563	-2.13859	0.0324687	0.707499
WBGene00001428	fkb-3	3170.44	4719.5	1621.37	-1.10463	0.5166	-2.13828	0.0324943	0.707499
WBGene00022203	Y73B3A.1	558.312	340.381	776.415	0.963038	0.450623	2.13712	0.032588	0.707499
WBGene00002368	let-99	825.736	491.679	1160.02	0.986608	0.46178	2.13653	0.0326362	0.707499
WBGene00003783	nos-1	253.875	149.448	358.501	0.997579	0.46707	2.13582	0.0326938	0.707499
WBGene00022567	ZC239.4	34.8184	54.2099	15.3798	-1.16957	0.547978	-2.13435	0.0328145	0.707499
WBGene00020672	T22B7.3	201.889	303.909	100.077	-1.12096	0.525403	-2.13353	0.0328816	0.707499
WBGene00044258	Y57G11C.51	268.827	160.462	377.363	0.983773	0.461141	2.13335	0.0328964	0.707499
WBGene00009843	F48C5.2	227.835	333.126	122.347	-1.07084	0.502202	-2.1323	0.0329825	0.707499
WBGene00020039	R12E2.14	1472.77	2297.77	647.797	-1.17127	0.549418	-2.13184	0.0330196	0.707499
WBGene00008260	C52G5.2	1840.18	2615.44	1065.07	-1.01171	0.474788	-2.13087	0.0330996	0.707499
WBGene00004352	rgs-9	63.9496	27.3985	100.696	1.17883	0.553481	2.12985	0.0331839	0.707499
WBGene00007320	C05B5.2	887.3	487.944	1286.92	1.05346	0.494661	2.12967	0.0331991	0.707499
WBGene00013284	daf-22	5376.92	7964.1	2789.5	-1.09335	0.513418	-2.12955	0.0332091	0.707499
WBGene00000680	col-106	18297.7	8865.64	27729.9	1.13111	0.531178	2.12943	0.0332187	0.707499
WBGene00219376	C28G1.10	166.159	233.957	98.3387	-0.990666	0.465317	-2.12901	0.0332532	0.707499
WBGene00020574	T19D7.6	145.812	216.426	74.9724	-1.09784	0.515731	-2.12871	0.0332781	0.707499
WBGene00007219	nlp-38	99.0535	141.556	56.5176	-1.0232	0.480669	-2.12869	0.0332795	0.707499
WBGene00013644	Y105C5A.25	97.0468	45.5869	148.663	1.14507	0.537964	2.12853	0.0332934	0.707499
WBGene00008629	cpt-5	2491.22	3568.71	1413.5	-1.02808	0.483143	-2.12789	0.0333459	0.707499
WBGene00012970	Y48A6B.9	303.249	443.357	162.893	-1.06926	0.502752	-2.12681	0.0334355	0.707499
WBGene00012211	ssp-37	181.857	80.5941	283.34	1.1662	0.548786	2.12506	0.0335816	0.707499
WBGene00013391	Y62H9A.3	1269.93	608.605	1931.52	1.13475	0.534083	2.12467	0.0336139	0.707499
WBGene00008519	cyp-13B1	580.192	937.869	222.283	-1.20167	0.565588	-2.12464	0.0336168	0.707499
WBGene00017905	F28F5.6	273.263	397.142	149.287	-1.05638	0.497556	-2.12314	0.0337425	0.707499
WBGene00022398	Y97E10AR.3	496.415	270.616	722.405	1.05798	0.49862	2.12182	0.0338529	0.707499
WBGene00194794	F45B8.5	80.6121	40.1364	121.244	1.11474	0.525525	2.12119	0.0339061	0.707499
WBGene00006940	wee-1.3	1918.85	1185.32	2652.61	0.94643	0.446182	2.12117	0.0339071	0.707499
WBGene00045177	T21D12.14	160.329	242.117	78.6443	-1.1222	0.529093	-2.12098	0.0339235	0.707499
WBGene00015807	C16A3.2	182.871	98.7015	267.187	1.06487	0.502142	2.12064	0.0339517	0.707499
WBGene00044144	M153.4	52.9897	79.017	26.8407	-1.10342	0.520481	-2.12	0.0340062	0.707499
WBGene00195185	F19G12.9	85.4906	123.173	47.7432	-1.03835	0.489952	-2.11929	0.0340663	0.707499
WBGene00019922	fbxc-28	6.12013	0.190289	12.2505	1.10338	0.52067	2.11915	0.0340782	NA
WBGene00008567	acox-1.4	1847.87	2713.88	981.604	-1.075	0.507424	-2.11854	0.0341291	0.707499
WBGene00019609	K10B3.1	632.029	887.52	376.578	-0.982369	0.463797	-2.1181	0.0341664	0.707499
WBGene00195051	T22D1.18	46.2055	73.6382	18.7984	-1.18611	0.560219	-2.11722	0.0342409	0.707499
WBGene00009869	F49C5.7	6.81518	13.2028	0.464068	-1.13825	0.53791	-2.11606	0.0343396	NA
WBGene00012672	Y39B6A.10	121.208	57.7882	184.853	1.13412	0.536153	2.11529	0.0344055	0.707499
WBGene00008960	F19H6.5	15.5251	28.3889	2.76475	-1.18741	0.561831	-2.11346	0.0345612	0.707499
WBGene00004998	spp-13	791.122	1249.15	333.077	-1.17611	0.556856	-2.11206	0.0346812	0.707499
WBGene00013263	txdc-12.1	5182.4	7989.91	2374.86	-1.14856	0.544179	-2.11062	0.0348051	0.707499
WBGene00020033	R12E2.7	3408.3	5255.7	1560.9	-1.1483	0.544394	-2.10932	0.0349168	0.707499
WBGene00012909	spds-1	1702.7	2504.59	900.611	-1.07519	0.509831	-2.10892	0.0349516	0.707499
WBGene00019105	asp-8	3681.54	5693.82	1669.04	-1.15171	0.546237	-2.10845	0.0349919	0.707499
WBGene00018968	F56D2.8	10.3398	19.8396	0.92138	-1.13969	0.541035	-2.10651	0.0351601	0.707499
WBGene00001112	duo-3	1025.06	614.434	1435.85	0.974444	0.462589	2.1065	0.0351607	0.707499
WBGene00019184	H10E21.4	1428.15	2216.89	639.404	-1.15523	0.548502	-2.10616	0.0351905	0.707499
WBGene00009203	aptf-3	496.029	292.25	700.041	0.990738	0.470421	2.10607	0.0351985	0.707499
WBGene00009701	egg-3	799.29	457.383	1141.46	1.01629	0.482562	2.10603	0.0352017	0.707499
WBGene00010285	F58H1.2	241.369	388.789	93.9184	-1.18995	0.565191	-2.1054	0.0352563	0.707499
WBGene00008172	C48B4.9	411.201	237.991	584.648	1.00648	0.478121	2.10508	0.035284	0.707499
WBGene00022038	Y65B4BL.6	1464.2	2276.29	652.082	-1.1565	0.549448	-2.10485	0.0353047	0.707499
WBGene00021841	Y54E10BR.2	510.534	302.693	718.376	0.984251	0.467782	2.10408	0.0353715	0.707499
WBGene00007344	C05E7.2	557.474	864.396	250.649	-1.15284	0.547988	-2.10377	0.0353982	0.707499
WBGene00012391	Y6B3B.7	23.1372	36.9308	9.29088	-1.18196	0.561844	-2.10371	0.0354041	0.707499
WBGene00006552	tbx-33	24.9204	9.40604	40.5575	1.1934	0.567354	2.10346	0.0354259	0.707499
WBGene00017165	F01F1.11	799.469	447.237	1151.87	1.03392	0.491556	2.10337	0.0354334	0.707499
WBGene00016698	C46A5.1	215.009	113.529	316.727	1.07508	0.511156	2.10323	0.035446	0.707499
WBGene00235113	ZK105.12	39.894	60.2643	19.4625	-1.11762	0.531529	-2.10265	0.0354965	0.707499
WBGene00018084	F36A4.5	71.8975	32.3901	111.603	1.1516	0.547914	2.10178	0.0355725	0.707499
WBGene00000386	cdc-25.1	1490.81	927.255	2054.59	0.935762	0.445384	2.10102	0.035639	0.707499
WBGene00011066	ztf-15	696.496	369.503	1023.75	1.07122	0.509867	2.10097	0.0356434	0.707499
WBGene00000696	col-122	40229	19449.4	61008.7	1.12251	0.534313	2.10085	0.0356541	0.707499
WBGene00013383	aptf-2	77.2194	42.1293	112.416	1.05208	0.500804	2.10077	0.035661	0.707499
WBGene00013762	Y113G7B.12	372.701	507.079	238.265	-0.904513	0.430981	-2.09873	0.0358408	0.707499
WBGene00004301	ram-5	234.857	357.588	112.126	-1.12682	0.537264	-2.09733	0.0359641	0.707499
WBGene00044081	D1086.11	2381.7	1281.28	3482.39	1.06079	0.505848	2.09706	0.035988	0.707499
WBGene00020014	R11G11.6	70.2884	127.494	13.1696	-1.17856	0.56204	-2.09694	0.035999	0.707499
WBGene00002214	klc-1	1526.08	826.071	2226.36	1.05649	0.503867	2.09677	0.0360142	0.707499
WBGene00016892	pgph-3	859.125	1163.12	555.05	-0.891823	0.425418	-2.09635	0.0360516	0.707499
WBGene00017501	pud-3	2968.88	1316.07	4621.65	1.15459	0.550811	2.09616	0.0360683	0.707499
WBGene00000754	col-181	38140.3	19064.3	57216.6	1.10446	0.526956	2.09593	0.0360887	0.707499
WBGene00018443	btb-7	30.4037	9.59808	51.3658	1.20255	0.573954	2.09519	0.0361538	0.707499
WBGene00004035	pkd-2	15.7414	30.1329	1.41294	-1.12943	0.539536	-2.09333	0.0363199	0.707499
WBGene00017358	F10E9.7	286.262	151.939	420.784	1.06877	0.510613	2.09311	0.0363391	0.707499
WBGene00014034	ZK643.2	221.028	115.042	327.134	1.08047	0.516535	2.09177	0.0364594	0.707499
WBGene00045178	fipr-27	12.8484	23.4371	2.33624	-1.17512	0.561921	-2.09126	0.0365048	0.707499
WBGene00001597	gld-3	1924.89	1132.92	2717.13	0.98839	0.472791	2.09054	0.0365692	0.707499
WBGene00004044	plk-3	3303.62	1909.66	4697.85	1.00411	0.480425	2.09005	0.0366134	0.707499
WBGene00018286	F41E6.5	391.342	551.219	231.286	-0.984169	0.470889	-2.09002	0.0366158	0.707499
WBGene00012834	Y43F8C.13	1605.36	2294.43	916.068	-1.01473	0.485595	-2.08966	0.036648	0.707499
WBGene00007578	C14B1.7	849.175	530.472	1168.08	0.929135	0.44479	2.08893	0.0367142	0.707499
WBGene00016291	C31H1.8	718.479	407.326	1029.9	1.02006	0.488321	2.08892	0.036715	0.707499
WBGene00014915	Y53C10A.1	326.419	185.932	467.132	1.01629	0.486574	2.08867	0.0367375	0.707499
WBGene00011564	ugt-50	1572.17	2307.58	836.562	-1.06484	0.510555	-2.08566	0.0370098	0.707499
WBGene00012747	Y40H7A.10	746.747	369.817	1123.87	1.10584	0.530249	2.08551	0.0370228	0.707499
WBGene00018760	irg-3	1911.56	2799.59	1023.29	-1.06075	0.508736	-2.08508	0.0370622	0.707499
WBGene00007124	B0250.7	145.704	85.3117	206.264	0.992182	0.475937	2.08469	0.0370972	0.707499
WBGene00022532	ZC155.4	758.695	383.529	1134.09	1.09464	0.525353	2.08362	0.0371945	0.707499
WBGene00007710	rsa-1	907.521	534.31	1280.97	0.986636	0.473607	2.08324	0.0372298	0.707499
WBGene00019382	K04C2.5	49.3099	77.2393	21.4813	-1.15416	0.554175	-2.08266	0.0372826	0.707499
WBGene00000981	dhs-18	1933.54	2728.86	1137.95	-0.986512	0.473862	-2.08186	0.0373555	0.707499
WBGene00017407	F12E12.6	8.34611	0.52877	16.1415	1.11475	0.53557	2.08144	0.0373939	NA
WBGene00015079	B0244.4	6.31115	0.19029	12.6358	1.07637	0.517355	2.08053	0.0374773	NA
WBGene00269376	C04G6.15	46.7578	21.9203	71.676	1.12743	0.542404	2.07858	0.0376557	0.707499
WBGene00002393	lpr-1	199.152	315.367	82.7652	-1.16402	0.560319	-2.07742	0.0377627	0.707499
WBGene00009113	maph-1.2	1611.05	995.105	2227.22	0.939083	0.45206	2.07734	0.0377702	0.707499
WBGene00012549	Y37D8A.8	86.8388	43.2329	130.656	1.10086	0.529973	2.07719	0.0377838	0.707499
WBGene00012346	W08G11.1	130.014	203.272	56.6994	-1.15135	0.554397	-2.07676	0.0378241	0.707499
WBGene00013208	Y54G9A.5	327.51	191.638	463.617	0.99065	0.477345	2.07534	0.0379554	0.707499
WBGene00019856	R03H10.4	8.70899	17.4796	0.169474	-1.06435	0.512869	-2.07529	0.0379597	0.707499
WBGene00016217	C29F9.2	224.952	333.773	116.036	-1.08045	0.520687	-2.07504	0.0379826	0.707499
WBGene00018941	F56C3.4	10.9115	18.9858	2.78518	-1.18639	0.572186	-2.07343	0.0381322	0.707499
WBGene00007434	arp-6	491.77	294.154	689.56	0.970048	0.467944	2.073	0.0381724	0.707499
WBGene00013073	hmit-1.1	3368.56	5151.3	1585.63	-1.12379	0.542361	-2.07204	0.0382615	0.707499
WBGene00012650	orc-1	1000.36	625.068	1375.86	0.926027	0.446963	2.07182	0.0382822	0.707499
WBGene00018483	F45F2.11	891.12	507.607	1274.9	1.01223	0.488584	2.07176	0.0382879	0.707499
WBGene00011804	T16G12.3	679.89	416.618	943.358	0.946266	0.456795	2.07153	0.0383093	0.707499
WBGene00022244	Y73B6BL.23	849.437	513.234	1185.88	0.960069	0.463579	2.07099	0.0383594	0.707499
WBGene00017471	F14H12.3	34.3179	54.2948	14.4343	-1.15795	0.559321	-2.07027	0.0384272	0.707499
WBGene00001829	hcp-1	2597.61	1655.43	3539.99	0.903889	0.436783	2.06942	0.0385063	0.707499
WBGene00022202	Y72A10A.1	270.367	369.615	171.086	-0.911638	0.440535	-2.06939	0.0385098	0.707499
WBGene00017452	bath-29	189.809	105.402	274.437	1.03145	0.498464	2.06925	0.0385227	0.707499
WBGene00009496	F36H1.11	168.934	259.201	78.6941	-1.12665	0.544487	-2.0692	0.0385277	0.707499
WBGene00022882	ZK1248.13	782.412	430.679	1134.37	1.03748	0.501434	2.06902	0.0385443	0.707499
WBGene00009818	acbp-3	1183.78	1635.73	731.757	-0.936621	0.452801	-2.0685	0.0385926	0.707499
WBGene00006039	ssp-10	1493.43	804.299	2182.84	1.0523	0.508752	2.0684	0.0386026	0.707499
WBGene00012901	cnp-2	1155.73	1599.7	711.98	-0.940235	0.454601	-2.06827	0.038615	0.707499
WBGene00018948	F56C9.3	899.467	518.063	1281.14	1.0022	0.484769	2.06738	0.0386981	0.707499
WBGene00004025	phy-2	1645.9	2270.21	1021.56	-0.932227	0.450932	-2.06734	0.0387026	0.707499
WBGene00017021	D1022.2	10.4075	19.9364	0.938526	-1.11386	0.5389	-2.06691	0.0387431	0.707499
WBGene00022762	ZK546.5	445.269	269.639	621.047	0.957038	0.463114	2.06653	0.0387787	0.707499
WBGene00019717	trx-3	746.225	1133.07	359.268	-1.11233	0.53829	-2.06641	0.0387896	0.707499
WBGene00017194	F07C3.3	42.6398	65.5673	19.6303	-1.1288	0.546359	-2.06604	0.0388243	0.707499
WBGene00001040	dnj-22	892.944	485.548	1300.54	1.04518	0.505908	2.06594	0.038834	0.707499
WBGene00009196	F28B1.2	6.47302	12.9959	0.169474	-1.06103	0.513607	-2.06585	0.0388429	NA
WBGene00012104	sygl-1	711.781	430.528	993.275	0.957898	0.463878	2.06498	0.0389252	0.707499
WBGene00007959	C35C5.10	1844.13	2491.31	1196.81	-0.881994	0.427201	-2.06459	0.0389619	0.707499
WBGene00009311	mltn-1	149.396	220.881	77.7465	-1.07189	0.519181	-2.06458	0.0389629	0.707499
WBGene00007262	jud-4	68.7708	107.909	29.662	-1.14913	0.556656	-2.06435	0.0389847	0.707499
WBGene00010263	wago-4	2058.23	1296.37	2820.29	0.916111	0.443805	2.06422	0.0389968	0.707499
WBGene00016836	C50F2.2	747.318	489.544	1005.16	0.870653	0.422007	2.06312	0.0391011	0.707499
WBGene00010081	F55A11.8	324.929	172.155	477.937	1.06124	0.514551	2.06245	0.0391647	0.707499
WBGene00008914	F17C11.2	361.376	502.224	220.415	-0.948853	0.460104	-2.06226	0.0391831	0.707499
WBGene00014158	ZK938.1	1387.68	754.146	2021.48	1.04448	0.506552	2.06195	0.0392128	0.707499
WBGene00013650	Y105C5B.9	717.844	1040.87	394.61	-1.03592	0.502794	-2.06033	0.039367	0.707499
WBGene00007150	acly-2	1951.48	1274.44	2628.68	0.873979	0.424216	2.06022	0.0393774	0.707499
WBGene00021470	tpxl-1	2724.76	1770.25	3679.41	0.880016	0.427362	2.05918	0.0394767	0.707499
WBGene00219374	C25A11.10	90.771	53.357	128.196	0.982639	0.477214	2.05912	0.0394832	0.707499
WBGene00020321	T07F12.1	293.838	416.321	171.259	-0.989975	0.480837	-2.05886	0.039508	0.707499
WBGene00000865	cyb-1	4286.69	2544.53	6029.12	0.974127	0.473162	2.05876	0.0395172	0.707499
WBGene00007905	C33G3.5	9.18132	17.9564	0.464557	-1.08496	0.52719	-2.058	0.0395898	0.707499
WBGene00000786	cpr-6	16633.5	23203	10063.8	-0.956052	0.464641	-2.05762	0.039627	0.707499
WBGene00010212	fbxa-192	102.515	54.454	150.783	1.05783	0.514736	2.05509	0.0398706	0.707499
WBGene00000002	aat-1	726.065	1031.14	420.807	-0.993618	0.483862	-2.05352	0.0400225	0.707499
WBGene00010467	K01D12.8	140.296	231.313	49.3385	-1.17518	0.572446	-2.05291	0.0400816	0.707499
WBGene00010505	K02D3.2	50.1096	74.6007	25.582	-1.07868	0.525504	-2.05266	0.0401055	0.707499
WBGene00022854	cin-4	342.533	208.777	476.489	0.948037	0.462088	2.05164	0.040205	0.707499
WBGene00008916	clec-221	38.1844	60.9064	15.4973	-1.15622	0.563976	-2.05012	0.0403523	0.707499
WBGene00017660	F21C10.11	152.888	91.6564	213.977	0.962427	0.469604	2.04945	0.0404185	0.707499
WBGene00012240	W04A8.5	7.62647	0.508877	14.805	1.09065	0.532264	2.04908	0.0404538	NA
WBGene00017570	F18E9.4	184.67	279.277	89.9122	-1.10096	0.537326	-2.04895	0.0404666	0.707499
WBGene00007358	lact-6	86.031	135.155	36.8391	-1.14408	0.5585	-2.04849	0.0405116	0.707499
WBGene00013496	Y70D2A.1	127.762	189.147	66.4362	-1.06792	0.521355	-2.04835	0.0405256	0.707499
WBGene00015791	C15C7.5	3231.33	4587.24	1875.29	-0.991435	0.484051	-2.0482	0.0405399	0.707499
WBGene00006441	cpna-4	50.7227	75.7604	25.6108	-1.08276	0.528669	-2.04809	0.0405509	0.707499
WBGene00010468	K01D12.9	527.542	850.523	204.586	-1.16304	0.5679	-2.04797	0.0405629	0.707499
WBGene00016962	C56C10.4	278.388	429.513	127.158	-1.12513	0.54962	-2.04712	0.0406467	0.707499
WBGene00015939	damt-1	224.017	123.068	325.146	1.03321	0.504737	2.04702	0.0406556	0.707499
WBGene00015116	paic-1	3728.6	5524.02	1933	-1.06924	0.522384	-2.04684	0.0406736	0.707499
WBGene00001788	gst-40	44.228	65.3469	23.0968	-1.06426	0.520067	-2.04639	0.0407179	0.707499
WBGene00016230	C29G2.2	38.7898	17.8981	59.8235	1.12154	0.548097	2.04624	0.0407324	0.707499
WBGene00009146	F26C11.1	627.29	945.915	308.543	-1.09538	0.535571	-2.04526	0.0408291	0.707499
WBGene00011352	rskn-1	1611.32	1060.14	2162.62	0.862881	0.421914	2.04516	0.0408395	0.707499
WBGene00014250	ZK1307.9	709.924	424.497	995.575	0.964726	0.471776	2.04488	0.0408664	0.707499
WBGene00020588	T19H12.2	2230.87	1383.2	3078.78	0.929413	0.454548	2.0447	0.0408846	0.707499
WBGene00219313	C17E4.20	89.4892	44.385	134.646	1.0908	0.533743	2.04367	0.040986	0.707499
WBGene00018908	fncm-1	379.321	219.328	539.435	0.993305	0.486305	2.04255	0.0410966	0.707499
WBGene00020412	T10E9.2	858.221	495.713	1220.95	0.994108	0.486779	2.04222	0.04113	0.707499
WBGene00014987	ZK637.6	244.731	146.798	342.871	0.961361	0.470916	2.04147	0.0412044	0.707499
WBGene00008341	ttr-44	2617.64	3776.75	1458.4	-1.0215	0.50045	-2.04116	0.0412346	0.707499
WBGene00010692	K08H2.5	28.674	11.9476	45.5224	1.14713	0.562018	2.04108	0.0412425	0.707499
WBGene00011926	sptf-2	69.625	101.151	37.9625	-1.03532	0.507354	-2.04063	0.0412876	0.707499
WBGene00012429	Y11D7A.5	637.542	995.934	279.078	-1.13535	0.55643	-2.04042	0.041308	0.707499
WBGene00018251	F40H3.3	60.5767	94.0804	27.1627	-1.12825	0.552986	-2.04029	0.0413211	0.707499
WBGene00009163	drsh-1	496.496	312.266	680.9	0.913659	0.448032	2.03927	0.0414228	0.707499
WBGene00004932	sod-3	78.5485	38.7178	118.428	1.09169	0.535654	2.03806	0.0415442	0.707499
WBGene00255426	C04G2.14	62.4818	31.0858	94.0246	1.0878	0.533792	2.03788	0.0415624	0.707499
WBGene00004163	pqn-82	195.759	114.019	277.704	0.986316	0.484192	2.03703	0.0416467	0.707499
WBGene00012109	T28A8.3	483.756	254.53	713.233	1.05772	0.519411	2.03638	0.0417119	0.707499
WBGene00021853	Y54F10AM.11	172.728	94.5215	251.173	1.03318	0.507419	2.03615	0.0417356	0.707499
WBGene00020019	R12B2.3	93.4346	47.3737	139.703	1.07813	0.529518	2.03606	0.041744	0.707499
WBGene00012112	T28A8.6	347.138	195.891	498.633	1.01091	0.49666	2.03541	0.0418093	0.707499
WBGene00018964	F56D2.2	495.489	276.949	714.253	1.01785	0.50008	2.03538	0.0418122	0.707499
WBGene00000991	dhs-28	10627.4	15370.5	5883.99	-1.02439	0.503385	-2.035	0.0418513	0.707499
WBGene00015845	C16C8.7	8.24103	16.5419	0.169474	-1.03727	0.509833	-2.03452	0.041899	NA
WBGene00012385	Y5F2A.4	519.691	318.425	721.123	0.939519	0.461809	2.03443	0.0419079	0.707499
WBGene00011619	T08G3.7	135.685	80.0502	191.454	0.974671	0.479124	2.03427	0.0419239	0.707499
WBGene00044463	W09G12.10	176.857	274.237	79.4222	-1.12479	0.553278	-2.03296	0.0420563	0.707499
WBGene00022452	Y110A2AR.1	779.228	472.893	1085.81	0.948453	0.466612	2.03264	0.0420893	0.707499
WBGene00017009	D1007.13	42.4964	69.6624	15.4486	-1.16191	0.571701	-2.03237	0.0421164	0.707499
WBGene00008097	ugt-15	135.288	193.129	77.3433	-0.999418	0.491754	-2.03235	0.0421181	0.707499
WBGene00000474	cey-3	5756.55	2952.39	8560.97	1.07059	0.526783	2.03231	0.042122	0.707499
WBGene00010056	smc-6	1679.78	1037.85	2321.94	0.930749	0.458011	2.03216	0.0421379	0.707499
WBGene00003155	mcm-3	1761.34	1171.13	2351.58	0.848061	0.417345	2.03204	0.0421496	0.707499
WBGene00007214	C01A2.2	305.831	438.499	173.003	-1.00767	0.495902	-2.03199	0.0421543	0.707499
WBGene00022577	nstp-3	159.561	246.303	72.7479	-1.11957	0.551018	-2.03182	0.0421714	0.707499
WBGene00219208	B0365.9	455.19	682.165	228.07	-1.08189	0.532605	-2.03132	0.0422229	0.707499
WBGene00003216	memi-1	448.877	281.959	615.981	0.913639	0.449845	2.03101	0.0422542	0.707499
WBGene00013713	Y106G6G.4	780.427	459.422	1101.68	0.975658	0.480413	2.03087	0.0422677	0.707499
WBGene00001833	hcp-6	977.897	646.565	1309.28	0.854879	0.420964	2.03076	0.0422792	0.707499
WBGene00195068	Y48G8AL.16	159.26	252.761	65.794	-1.14415	0.563531	-2.03033	0.0423235	0.707499
WBGene00016992	zhit-1	243.784	139.054	348.671	1.00129	0.493265	2.02992	0.042365	0.707499
WBGene00009560	psa-3	178.104	270.818	85.2117	-1.10106	0.542669	-2.02898	0.0424603	0.707499
WBGene00008712	F11E6.9	174.345	269.751	78.9142	-1.12071	0.552408	-2.02876	0.0424823	0.707499
WBGene00013443	such-1	708.155	437.554	978.976	0.930081	0.458545	2.02833	0.0425264	0.707499
WBGene00021118	clec-125	18.0058	29.1713	6.90019	-1.15407	0.569059	-2.02803	0.042557	0.707499
WBGene00006636	tsp-10	1052.67	1492.31	612.763	-0.984159	0.485379	-2.02761	0.0426	0.707499
WBGene00017698	F22B7.9	970.653	1322.02	619.448	-0.895715	0.441903	-2.02695	0.0426677	0.707499
WBGene00016178	mesp-1	1076.77	638.161	1515.64	0.968913	0.478022	2.02692	0.0426708	0.707499
WBGene00008724	F13A7.1	637.392	372.474	902.57	0.981001	0.48405	2.02665	0.0426981	0.707499
WBGene00005006	spr-1	736.165	413.734	1058.83	1.01152	0.49917	2.02641	0.0427233	0.707499
WBGene00016877	C52D10.3	1561.96	2357.76	765.93	-1.09014	0.538025	-2.02619	0.0427458	0.707499
WBGene00016373	swd-2.1	412.736	216.851	608.845	1.05529	0.520975	2.0256	0.0428058	0.707499
WBGene00002226	klp-16	1171.31	756.075	1586.73	0.88262	0.435816	2.02521	0.0428459	0.707499
WBGene00007092	B0001.7	668.189	400.587	936.042	0.958343	0.473209	2.0252	0.0428467	0.707499
WBGene00044069	hat-1	1494.49	930.661	2058.43	0.921372	0.455073	2.02467	0.0429014	0.707499
WBGene00018278	F41C6.4	13.1404	2.96671	23.3971	1.14732	0.566775	2.0243	0.0429391	0.707499
WBGene00194658	R09E10.13	44.0223	71.5782	16.5123	-1.15483	0.570499	-2.02424	0.0429452	0.707499
WBGene00017460	bath-30	430.452	231.956	629.217	1.0396	0.513659	2.02391	0.0429796	0.707499
WBGene00012046	T26E4.4	39.5339	62.0921	16.8117	-1.13403	0.560385	-2.02366	0.0430053	0.707499
WBGene00077543	F27D4.8	106.675	53.6672	159.897	1.07783	0.532626	2.02362	0.043009	0.707499
WBGene00008425	D2045.8	534.281	763.723	304.685	-0.999514	0.493999	-2.02331	0.0430413	0.707499
WBGene00003465	msp-78	2714.26	1491.49	3937.31	1.02646	0.507369	2.02311	0.0430623	0.707499
WBGene00017985	neg-1	440.073	252.339	628.067	0.995489	0.492175	2.02263	0.0431113	0.707499
WBGene00013348	fbxa-106	130.17	68.4689	192.078	1.05355	0.521216	2.02134	0.0432447	0.707499
WBGene00086551	D2005.7	495.184	273.863	716.753	1.02162	0.505496	2.02103	0.0432772	0.707499
WBGene00022353	pals-18	226.156	326.932	125.176	-1.02026	0.504996	-2.02033	0.0433492	0.707499
WBGene00000725	col-152	134.908	219.217	50.6735	-1.15215	0.570705	-2.01882	0.0435061	0.707499
WBGene00044689	arid-1	1123.08	741.6	1504.47	0.85471	0.423419	2.01859	0.0435296	0.707499
WBGene00044724	R02E4.3	501.966	777.221	226.702	-1.11701	0.553606	-2.01769	0.0436233	0.707499
WBGene00017695	fip-1	8.68346	15.4873	1.86191	-1.13981	0.565324	-2.01621	0.0437777	0.707499
WBGene00008196	C49C3.6	444.347	244.754	644.112	1.02297	0.507427	2.01599	0.0438014	0.707499
WBGene00077787	T05E12.10	16.7661	5.51207	28.1009	1.15722	0.574021	2.01599	0.0438015	0.707499
WBGene00013752	nlp-69	57.5803	85.29	29.7211	-1.06061	0.526167	-2.01573	0.0438282	0.707499
WBGene00013270	Y57A10A.31	1487.28	980.064	1994.63	0.856934	0.42513	2.0157	0.0438315	0.707499
WBGene00008590	F08H9.2	744.486	383.86	1105.38	1.0617	0.527402	2.01307	0.0441076	0.707499
WBGene00009741	drr-1	527.34	722.871	331.675	-0.908569	0.45165	-2.01167	0.044255	0.707499
WBGene00007866	C32H11.3	75.3904	110.178	40.5715	-1.03618	0.51511	-2.01157	0.0442655	0.707499
WBGene00044188	F28F8.9	321.313	176.842	465.941	1.02221	0.508267	2.01116	0.0443088	0.707499
WBGene00019728	M02D8.2	132.99	77.3041	188.824	0.981869	0.488352	2.01058	0.0443702	0.707499
WBGene00011132	R08A2.1	252.916	139.652	366.432	1.01995	0.507392	2.01018	0.0444122	0.707499
WBGene00017143	EEED8.15	21.0599	5.50082	36.6976	1.14727	0.570773	2.01003	0.0444282	0.707499
WBGene00007168	B0393.3	1043.7	664.018	1423.59	0.896346	0.44594	2.01002	0.0444293	0.707499
WBGene00219908	F20C5.10	304.537	175.472	433.851	0.988528	0.492015	2.00914	0.0445221	0.707499
WBGene00003184	mei-2	977.713	576.397	1379.3	0.969593	0.482616	2.00903	0.0445335	0.707499
WBGene00009706	argk-1	5854.33	9100.45	2607.96	-1.11714	0.556219	-2.00846	0.0445943	0.707499
WBGene00015622	C09B8.3	33.0977	56.841	9.43853	-1.15032	0.572797	-2.00825	0.0446164	0.707499
WBGene00000644	col-68	248.124	367.142	129.336	-1.05432	0.525081	-2.00793	0.0446511	0.707499
WBGene00020315	T07E3.4	921.001	1245.72	596.116	-0.876672	0.436607	-2.00792	0.0446519	0.707499
WBGene00015340	C02E7.7	3988.43	6265.62	1711.23	-1.12582	0.560966	-2.00692	0.0447578	0.707499
WBGene00015105	pot-1	248.238	147.022	349.527	0.965033	0.48092	2.00664	0.0447882	0.707499
WBGene00004622	rrn-3.1	25022.4	34640.1	15404.7	-0.92941	0.463261	-2.00624	0.0448311	0.707499
WBGene00003165	mec-1	314.374	444.396	184.11	-0.973755	0.48562	-2.00518	0.0449439	0.707499
WBGene00194801	Y6G8.16	11.9758	22.1177	1.88545	-1.10664	0.552088	-2.00446	0.0450209	0.707499
WBGene00194952	ZK666.14	11.8008	20.3852	3.25815	-1.14695	0.572328	-2.00401	0.045069	0.707499
WBGene00018465	F45E1.4	607.018	852.712	361.558	-0.959565	0.478936	-2.00353	0.04512	0.707499
WBGene00015361	C02H6.1	11.7084	20.6539	2.80826	-1.13827	0.568217	-2.00323	0.0451523	0.707499
WBGene00010924	M153.1	1985.21	3012.98	957.329	-1.08863	0.543563	-2.00276	0.0452028	0.707499
WBGene00019236	H23N18.5	1625.01	2549.93	700.105	-1.12248	0.560809	-2.00155	0.0453336	0.707499
WBGene00016259	C30F8.3	438.42	665.589	211.19	-1.08852	0.543843	-2.00153	0.0453352	0.707499
WBGene00008987	F20G2.3	510.989	715.188	306.695	-0.952049	0.475704	-2.00135	0.0453548	0.707499
WBGene00002229	klp-19	2509.17	1700.27	3318.06	0.819954	0.409816	2.00078	0.0454157	0.707499
WBGene00008648	F10D11.2	762.583	467.501	1057.82	0.932472	0.4661	2.00058	0.0454374	0.707499
WBGene00004775	sep-1	1555.99	1034.67	2077.44	0.84381	0.421795	2.00052	0.0454442	0.707499
WBGene00001681	gpc-1	67.8417	98.8262	36.7651	-1.02828	0.514008	-2.00051	0.0454449	0.707499
WBGene00002055	ifc-1	3322.91	4874.95	1770.63	-1.0389	0.519715	-1.99899	0.04561	0.707499
WBGene00006546	tbx-9	65.5649	26.6144	104.708	1.13175	0.566723	1.997	0.0458252	0.707499
WBGene00007257	C01H6.8	285.219	387.416	183.123	-0.884236	0.442873	-1.99659	0.0458695	0.707499
WBGene00021037	fbxa-203	94.2842	49.9409	138.769	1.04175	0.52185	1.99627	0.0459047	0.707499
WBGene00009430	F35E12.6	9636.67	14199.5	5073.58	-1.04467	0.523572	-1.99527	0.0460139	0.707499
WBGene00011112	R07E5.4	967.493	1354.08	581.049	-0.950318	0.476377	-1.99488	0.0460555	0.707499
WBGene00012220	W03C9.2	612.997	374.706	851.528	0.934199	0.468327	1.99476	0.0460696	0.707499
WBGene00001803	lite-1	115.114	162.433	67.6442	-0.968192	0.485392	-1.99466	0.0460802	0.707499
WBGene00000885	cyn-9	478.745	258.811	698.939	1.02911	0.515947	1.9946	0.046086	0.707499
WBGene00001102	dsh-2	600.337	394.27	806.532	0.857939	0.430239	1.9941	0.0461414	0.707499
WBGene00011691	T10C6.10	84.0378	40.2828	128.011	1.08792	0.545667	1.99375	0.0461799	0.707499
WBGene00000677	col-103	9487.74	4727.9	14247.5	1.0713	0.537605	1.99272	0.0462923	0.707499
WBGene00015937	C17H12.12	764.064	430.345	1098.05	1.00128	0.502501	1.99258	0.0463071	0.707499
WBGene00004086	pph-4.2	813.215	506.228	1120.42	0.915937	0.459777	1.99213	0.0463567	0.707499
WBGene00020167	T02G5.11	61.2249	33.1564	89.3736	1.02704	0.515614	1.99188	0.0463839	0.707499
WBGene00043743	Y59E9AL.2	516.341	290.645	742.303	1.00147	0.502874	1.9915	0.0464256	0.707499
WBGene00020091	rnp-8	1550.51	951.844	2149.44	0.929238	0.466782	1.99073	0.0465102	0.707499
WBGene00019794	M151.2	5.26136	0.190289	10.5265	1.01703	0.511227	1.98939	0.0466581	NA
WBGene00008529	F02E9.3	350.798	194.186	507.666	1.01209	0.509128	1.98789	0.0468239	0.707499
WBGene00012878	Y45F10C.2	25.6719	10.6039	40.825	1.12351	0.565454	1.98691	0.0469325	0.707499
WBGene00000668	col-93	45532.1	26175.5	64888.8	0.984471	0.495603	1.98641	0.046988	0.707499
WBGene00013246	Y57A10A.1	237.249	143.48	331.229	0.942595	0.474533	1.98637	0.0469928	0.707499
WBGene00013489	col-42	11870	5995.38	17744.5	1.06276	0.535174	1.98583	0.0470526	0.707499
WBGene00008961	F19H6.6	12.9312	23.6968	2.27051	-1.10041	0.55456	-1.98429	0.047224	0.707499
WBGene00013933	clec-99	17.8894	32.1319	3.73604	-1.11401	0.561558	-1.98379	0.0472793	0.707499
WBGene00009997	F53F4.15	15.3121	27.8423	2.83544	-1.10445	0.556869	-1.98332	0.0473322	0.707499
WBGene00011532	chaf-1	990.959	618.247	1363.81	0.911854	0.459958	1.98247	0.0474266	0.707499
WBGene00003958	pcp-3	9374.15	13026.9	5721.23	-0.932989	0.470643	-1.98237	0.047438	0.707499
WBGene00016133	C26B9.3	1212.89	1858.27	567.476	-1.09145	0.550733	-1.98182	0.0474994	0.707499
WBGene00206502	T01B7.13	168.244	264.16	72.3733	-1.11368	0.56208	-1.98135	0.0475521	0.707499
WBGene00011201	nth-1	128.354	73.5337	183.305	0.986042	0.497676	1.98129	0.0475587	0.707499
WBGene00009830	cutl-18	253.012	371.04	134.883	-1.03303	0.521411	-1.98122	0.0475669	0.707499
WBGene00007560	C14A4.9	382.606	608.102	157.102	-1.1218	0.566507	-1.9802	0.0476805	0.707499
WBGene00011376	gla-3	1405.14	858.27	1952.28	0.931814	0.470674	1.97974	0.0477324	0.707499
WBGene00008820	nlp-55	313.802	434.367	193.108	-0.924371	0.466973	-1.9795	0.0477601	0.707499
WBGene00022347	Y82E9BR.14	2093.93	2850.07	1337.59	-0.886709	0.447963	-1.97942	0.0477685	0.707499
WBGene00022970	CD4.10	147.037	80.553	213.705	1.01632	0.513646	1.97863	0.0478573	0.707499
WBGene00008486	ugt-44	1470.06	936.243	2003.84	0.889811	0.449733	1.97853	0.0478689	0.707499
WBGene00000778	cpn-2	301.047	437.306	164.761	-1.01641	0.513812	-1.97818	0.0479089	0.707499
WBGene00021850	Y54F10AM.6	485.094	725.886	244.124	-1.06138	0.536741	-1.97746	0.0479901	0.707499
WBGene00019975	flp-34	136.395	194.898	77.7034	-0.988214	0.499788	-1.97727	0.0480115	0.707499
WBGene00017482	set-9	745.496	498.756	992.309	0.833008	0.421505	1.97627	0.0481243	0.707499
WBGene00011981	enri-2	7.70554	1.03453	14.3929	1.08024	0.546696	1.97594	0.0481617	NA
WBGene00013700	Y106G6D.3	548.343	324.348	772.585	0.959314	0.485609	1.97549	0.0482128	0.707499
WBGene00007751	C26G2.2	460.047	232.012	688.326	1.05988	0.536598	1.97519	0.048247	0.707499
WBGene00013960	cutl-8	69.3336	111.316	27.4099	-1.12404	0.569329	-1.97433	0.0483437	0.707499
WBGene00008277	mltn-12	209.605	322.739	96.4582	-1.09342	0.553867	-1.97415	0.0483652	0.707499
WBGene00010061	F54E12.2	2263.27	1426.48	3100.31	0.899887	0.456006	1.97341	0.0484489	0.707499
WBGene00008684	mig-32	726.864	466.553	987.346	0.880641	0.446323	1.9731	0.0484841	0.707499
WBGene00011489	T05F1.2	970.184	564.97	1375.67	0.971351	0.4923	1.97309	0.0484858	0.707499
WBGene00016573	lido-12	126.51	72.0806	180.923	0.987449	0.500477	1.97302	0.0484937	0.707499
WBGene00007722	C25D7.15	52.9523	80.7605	25.2278	-1.0816	0.548247	-1.97284	0.0485139	0.707499
WBGene00020778	T24E12.11	16.3164	5.43473	27.2979	1.13195	0.574133	1.97158	0.0486574	0.707499
WBGene00008477	clec-17	39.0988	17.0586	61.0863	1.10513	0.560588	1.97138	0.0486808	0.707499
WBGene00020064	kbp-1	127.254	61.4464	193.267	1.0763	0.546137	1.97075	0.0487519	0.707499
WBGene00017112	E03H12.5	806.153	459.371	1153.19	0.987205	0.500932	1.97073	0.0487543	0.707499
WBGene00001585	gfl-1	426.758	256.362	597.29	0.944976	0.479512	1.9707	0.0487576	0.707499
WBGene00011202	R10E4.6	18.0145	6.22302	29.8243	1.13078	0.573803	1.97067	0.0487612	0.707499
WBGene00015523	ztf-30	56.8381	90.4582	23.0328	-1.11839	0.567636	-1.97025	0.0488095	0.707499
WBGene00000757	col-184	17239.1	8834.66	25643.7	1.05051	0.533239	1.97006	0.0488316	0.707499
WBGene00007613	C15H11.1	271.33	144.339	398.579	1.03104	0.523573	1.96924	0.0489253	0.707499
WBGene00008215	C49F8.3	1677.7	2513.73	841.611	-1.05985	0.538359	-1.96867	0.0489907	0.707499
WBGene00021012	pig-1	544.124	355.893	732.486	0.858872	0.436336	1.96837	0.0490249	0.707499
WBGene00003835	nxf-2	481.825	260.721	703.182	1.02064	0.518664	1.96782	0.0490884	0.707499
WBGene00011288	R102.1	11.8149	19.9244	3.70806	-1.12933	0.573959	-1.96761	0.049113	0.707499
WBGene00007624	hrde-1	4211.77	2696.29	5727.48	0.882382	0.448591	1.96701	0.049182	0.707499
WBGene00022036	Y65B4BL.4	455.929	279.473	632.615	0.926016	0.470849	1.96669	0.0492187	0.707499
WBGene00013127	Y52B11A.8	490.401	308.74	672.169	0.899839	0.457547	1.96666	0.0492223	0.707499
WBGene00011665	T09F5.1	211.494	327.759	95.155	-1.09639	0.557591	-1.9663	0.0492639	0.707499
WBGene00019600	rga-3	766.246	481.774	1050.95	0.901052	0.458394	1.96567	0.0493366	0.707499
WBGene00017712	F22E5.17	84.4052	45.5081	123.5	1.02252	0.520194	1.96566	0.049338	0.707499
WBGene00044297	C25B8.8	51.5984	79.7036	23.4992	-1.09232	0.555846	-1.96515	0.0493973	0.707499
WBGene00010214	slc-9B.2	325.177	468.798	181.389	-1.00008	0.509031	-1.96468	0.0494515	0.707499
WBGene00000966	dhs-2	495.462	714.515	276.233	-1.00048	0.509268	-1.96455	0.0494661	0.707499
WBGene00009622	F41E7.6	23.0517	8.69538	37.461	1.12311	0.571743	1.96436	0.0494881	0.707499
WBGene00011176	R09E10.6	3353.79	1883.84	4824.02	0.995562	0.506841	1.96425	0.0495013	0.707499
WBGene00020646	zmp-6	124.431	185.08	63.8252	-1.04775	0.533596	-1.96356	0.0495808	0.707499
WBGene00015134	B0304.2	374.088	224.283	524.136	0.945179	0.481478	1.96308	0.0496373	0.707499
WBGene00002136	inx-14	951.948	538.523	1365.64	0.990104	0.504638	1.96201	0.0497615	0.707499
WBGene00018731	F53A9.8	1388.4	2053.09	723.433	-1.03929	0.529889	-1.96134	0.0498394	0.707499
WBGene00000673	col-98	6448.55	3222.2	9674.81	1.0588	0.539955	1.96091	0.04989	0.707499
WBGene00014793	H40L08.2	602.923	818.839	387.055	-0.878314	0.447964	-1.96068	0.0499165	0.707499
WBGene00009824	gpdh-1	649.331	890.548	407.891	-0.900681	0.459394	-1.96059	0.0499274	0.707499
WBGene00006051	ssq-2	2891.76	1678.36	4105.42	0.970807	0.495191	1.96047	0.0499409	0.707499
