# Supplementary material for: MBL-1/Muscleblind regulates neuronal differentiation and controls the splicing of a terminal selector in Caenorhabditis elegans
Source: PLoS Genet. 2024 Oct 18;20(10):e1011276. doi: 10.1371/journal.pgen.1011276 (PMC11524483; doi:10.1371/journal.pgen.1011276)
Supplement: S6 Table — (XLSX) [file pgen.1011276.s014.xlsx]

## Sheet: Primers and CRISPR targets
Primers - Splicing junctions
tba-1-cDNA-F	CCAACTGTTGTTGATGAGATCC
tba-1-cDNA-R	GGTAAGCCTTGTCAGCAGAGATC
ama-1-cDNA-F	CGGAGGAGATTAAACGCATGTC
ama-1-cDNA-R	CGAGCTCCGTTTTCTCTAATAATATACTTG
egl-8-cDNA-f	GAAAACGAAAGGAGCGCGAAGA
egl-8d-cDNA-r	CCGCCGCTTCGAGGTGATAC
egl-8f-cDNA-r	CTGATCGCCTGGAGGTGATACG
egl-8j-cDNA-r	GGGCATTTCACGAGGTGATACG
egl-15-cDNA-f	GATAAGGATGACATTGAGCTCATACCAAAT
egl-15g-cDNA-r	GGTGAGTTTGATCCGTTTCCGATT
S-flp-11-f	AATTCTCTGCATTGGCACTTCTCC
flp-11-cDNA-r	GAACTTGAGCTTCAAATGGTTGTG
frm-1a_cDNA-f	TTTGAGCCGGAGAGCGGC
frm-1d_cDNA-f	TTTGAGCCGCATGCTCCC
frm-1_cDNA-r	TGGGAGAGCTCTGCATCATGAT
S-ifb-2-f2	ACGACAAGATCATCCAAACCAC
ifb-2a-cDNA-r	GACTGGTACCAATCTTGTAGTCTCCT
ifb-2c-cDNA-r	ACTGGTACCAATCTTCCTTCCTCG
ifb-2e-cDNA-r	CGACTGGTACCAATCTTAAAGTTCCTTG
kin-4-cDNA-f	AACTTGTTACGTGATGTACCCTTCTG
kin-4g-cDNA-r	GCGATGGACTTCTCATTCGCGT
kin-4h-cDNA-r	TGGCGATGGACTTCTCTATCTCATTT
lfi-1a-cDNA-f	CGATCTTCTAGAAAAGACAAGCTCAAAATGTC
lfi-1d-cDNA-f	GGAGAATTCTACTGTCCAACAACAGACA
lfi-1-cDNA-r	GTATTGAGCCAAATTTCTTTCACGATTGAT
lgc-22-cDNA-f	CGTTGAAGTTGTGTCAATTACCCACT
S-lgc-22-r	ACAGTGGATAAAGCGAAGATGACG
mec-3a_cDNA-f	TGATCATGAAAATCAGAACAAATGTAATTGCT
mec-3d_cDNA_F2	GATCATGAAAATCAGATGGA
mec-3_cDNA-f	GTATTCATCGGTGTGCGGGTTG
mec-3_cDNA-r	TCAGCACGTCCAACTGATTTTGTTTG
S-nid-1-f4	TCTTCTGCTTCAGCTCCTGAACT
S-nid-1-f5	TCTTCTGCTTCAGTTCCTCAGCT
nid-1c-cDNA-f	TCTTCTGCTTCAGCAGAATCCTCTAC
S_nid-1_r1	CACGATGCCAATCCGAGTAG
nlp-38-cDNA-f	TTGTTGGTTTGGCAATGCTC
nlp-38-cDNA-r	GCTCAAATTGCTCCTTTTGTACAACA
pqn-52-cDNA-f	CTCCATCGGACATCCGAATTCC
pqn-52-cDNA-r	GTGGTTTTTCTTGGGACTGTCC
pqn-72-cDNA-f	TCGGAACTTTATACGTCAGCAGTT
S-pqn-72-r	TTTCGATGGAACTCGATGAGTC
ptl-1-cDNA-f	AACGAAAATTCGATGGAAACTCAGTATAGT	Exon 1-2
ptl-1-cDNA-f3	GAAGTTGTAGTCGAATCTCCTCCTCG	Exon 2-3
ptl-1-cDNA-f2	CTTTGCCAAGGCCAGCAACT	Exon 3-4
ptl-1-cDNA-f4	CGAGACCCATATCAAAAATGTCTCGA	Exon 4-5
ptl-1-cDNA-r	GGCGTTGTAGAGTCTTTTCTCCGA
rbf-1_cDNA-f	CGAATTTCCAAGCTCAAGTCGTCC
rbf-1_cDNA-r	CGATTGAACGACTCCGCTGTCA
unc-104a-cDNA-f2	AGGTAGTCCAGGTGCAATTCGT
unc-104b-cDNA-f2	GATCCGACTCAGGTGCAATTCGTC
unc-104-cDNA-r2	CCAATCATACATCTCATCGCCCGG
CRISPR targets and repair templates
Uev-3_CRISPR_1	AGGAATGTAACCTCATTCCG
Uev-3_CRISPR_2	CGCGGCTTGCTAAAGAGGAT
Mec-8_CRISPR_1	GTTCAACGACTCCATCGAAG
Mec-8_CRISPR_2	GTGAATGAAGATACTCTTCG
Crispr_ptl-1_ex2	TAGTCAGGGCTCTTTTCCGG
CRISPR-m3-exon-1	CCTCTCAGTGCGATTAGTA
CRISPR-m3-exon-3	TCCATCTGAAAATAAATGA
mec-3-Crispr-Extra	AAAGCCTCTCAGTGCGATTA
CRISPR-mec-3-syb8382	CAAAAACACTTTTCGGCCAG
ptl-1_repair	gaaaattttaaaattattagttttagGAAACTCAGTAGTACAGCCAAGGGTCATTCCCCGAGGTTGCAGTAGAACCGGAGCCCGAACCTGAACC
mec-3-a-only-repair	ttcatttgaactATGGAAATGTTAGAGTCAAAGCCACTGAGCGCCATAAGCATGGTTATTGATTCAATTGGAGTTGATCATGAAAATCAGAACAAATGTAATTGCTGCAATGAGCAAATTTATGATCGTTATATTTATCGAATGGACAATCGATCGTATCACGAAAATTGTGTCAA
mec-3-Extra-repair	ttcatttgaactATGGAAATGTTAGAGTCAAAGCCACTGAGCGCCATAAGCATGGTTATTGATTCAATTGGAGTTGATCATGAAAA
mec-3-exon2less-repair	AagttagattctgaaagtcaatcgtgtaaacatcatttattttcagATGGACAATCGATCGTATCACGAAAATTGTGTCAAATGTACAATATGTGAGTCTCCTCTTGCCGAAAAGTGTTTTTGGAAAAATGGGAGA
Promoter reporters
mbl-1p1_GFP_F2	GGATACGCTAACAACTTGGAAACTGTGCGTGTCTGTTGACC
mbl-1p2_GFP_F2	GGATACGCTAACAACTTGGAACTGAGCTTTGAACGCCTCTTAAC
mbl-1p1_GFP_R2	GGTCCTTTGGCCAATCCCGGTCTGAAAAGTAGGAAAAAGATTGGCAATGA
mbl-1p2_GFP_R2	GGTCCTTTGGCCAATCCCGGAAGGTGTGAGGAGGTGAGTGAG
ifb-2p-GFP-F	AGGTCGACTCTAGAGGATCCTTGAACTCACCAAAATCTTTTACTATAACTTGACAAC
ifb-2p-GFP-R	AAAAGTTCTTCTCCTTTACTCATGATGAAGTCGCTAAAATTTTGAAAATAAAACAAAAGATGT
nlp-38p-GFP-F	AGGTCGACTCTAGAGGATCCTACATTAATACATTAATACTGCCAAAAATTATGGCGAG
nlp-38p-GFP-R	AAAAGTTCTTCTCCTTTACTCATATTTCTTTTCTTTTTGCGCCTTCTTTTGTT
pqn-52p-GFP-F	AGGTCGACTCTAGAGGATCCTAATTCTCTTCATCACCCGCATTACGA
pqn-52p-GFP-R	AAAAGTTCTTCTCCTTTACTCATATCTGAAAAGATGTAAAATCATTAATTGCAAAAAAGGT
pqn-72p-GFP-F	AGGTCGACTCTAGAGGATCCTTCCCATAGAAATTCTATTTTCCCATAGAAAAAATTATTTTGT
pqn-72p-GFP-R	AAAAGTTCTTCTCCTTTACTCATCTGAAAATTCAAAGTTTTTCAAAAATTCAAAGAGCTC
qPCR
ama-1-qPCR-F	TCTCGGCCCGGAGGAGATTA
ama-1-qPCR-R	GGATCCATGAGACCGCCCAA
mec-3a_cDNA_F2	GATCATGAAAATCAGAACAA
mec-3d_cDNA_F2	GATCATGAAAATCAGATGGA
mec-3_cDNA-r2	CCGATGAATACTGTGATCCTTATAATAATGTTGACTAC
mec-3-qPCR-F	GTATTCATCGGTGTGCGGGTTG
mec-3-qPCR-R	CCCGGTGATAAATGCCGTCC
mec-7_qPCR-F	CGGTTCGAAGTTCTGGGAGGT
mec-7_qPCR-F2	CAAGCCGGACAATGCGGTAATC
mec-12_qPCR-F2	TCACATCGGACAAGCCGGAG
mec-12_qPCR-R2	GACGGCTCTTGGCACATGAC
mec-17_qPCR_F2	ATTCTCGGTCCTCAACTCGTTCG
mec-17_qPCR_R2	AGTTGTCAAAGGAGTACGAAGCTG

## Sheet: Construct list
CGZ# ID	Construct Name
Promoter reporters
CGZ#112	mbl-1p1::GFP::unc-54_3'UTR
CGZ#121	mbl-1p2::GFP::unc-54_3'UTR
CGZ#313	ifb-2p::GFP::unc-54_3'UTR
CGZ#314	nlp-38::GFP::unc-54_3'UTR
CGZ#315	pqn-52p::GFP::unc-54_3'UTR
CGZ#316	pqn-72p::GFP::unc-54_3'UTR
Gene/isoform specific constructs
CGZ#126	mec-17p::mbl-1
CGZ#452	mec-17p::MBNL-1::unc-54-3'_utr (Transcript variant 21 2x zinc finger)
CGZ#3	mec-17p::dlk-1a
CGZ#110	mec-17p::lfi-1a
CGZ#139	mec-17p::lfi-1d(7359)
CGZ#120	mec-17p::nid-1c
CGZ#164	mec-17p::nid-1b
CGZ#342	mec-17p::ptl-1a::unc-54_3'utr
CGZ#343	mec-17p::ptl-1b::unc-54_3'utr
CGZ#413	mec-17p::nlp-38b::unc-54_3'utr
CGZ#419	mec-17p::kin-4h::unc-54_3'utr
CGZ#421	mec-17p::rbf-1a::unc-54_3'utr
CGZ#414	mec-3p::mec-3a::unc-54_3'utr
CGZ#415	mec-3p::mec-3c::unc-54_3'utr
CGZ#416	mec-3p::mec-3d::unc-54_3'utr
CGZ#502	mec-3p::mec-3::3'UTR (gDNA)
CGZ#526	mec-7p::mec-7 (WT)
CGZ#540	mec-7p::mec-7 (C303Y)
CGZ#527	mec-12p::mec-12
CGZ#828	mec-17p::mec-7::unc-54-3'utr
CGZ#829	mec-17p::mec-7(C303Y))::unc-54-3'utr
CGZ#830	mec-17p::mec-12::unc-54-3'utr
Splicing reporters
CGZ#595	mec-3p::mec-3-exon1-3::eGFP::TagRFP
CGZ#658	mec-3p::mec-3-exon1-3::eGFP::TagRFP(site 1 removal)
CGZ#659	mec-3p::mec-3-exon1-3::eGFP::TagRFP(site 2 removal)
CGZ#660	mec-3p::mec-3-exon1-3::eGFP::TagRFP(site 3 removal)
CGZ#677	mec-3p::mec-3_exon-1-3::eGFP::TagRFP(site 1 and 2 removal)
CGZ#692	mec-3p::mec-3_exon-1-3::eGFP::tagRFP (site 1 and 3 removed)
CGZ#684	mec-3p::mec-3_exon-1-3::eGFP::tagRFP (site 2 and 3 removed)
CGZ#699	mec-3p::mec-3_exon-1-3::eGFP::tagRFP (site 1,2 and 3 removed)
Co-injection markers:
TU#1904	ceh-22p::GFP
TU#1708	Pmec-3(3.3kb)::GFP
pCFJ104	myo-3p::mCherry
CGZ#302	pUC57-Amp-cbr-unc-119(+)
TU#2324	mec-17p::mTagBFP2

## Sheet: Strain list
Strain name	Genotype
TU4879	mec-7(u278) X; uIs115 IV
TU6546	mec-7(u278) X; mbl-1(u1178) X; uIs115 IV
TU6020	mec-7(u278) X; mbl-1(tm1563) X; uIs115 IV
CGZ661	mec-7(u278) X; mbl-1(tm1563) X; uIs115 IV; unkEx125[mec-17p::mbl-1(gDNA)::2xflag; ceh-22p::GFP]
CGZ1251	mec-7(u278) X; mbl-1(tm1563) X; uIs115 IV; unkEx298[mec-17p::MBNL-1::unc-54-3'_utr (Transcript variant 21 2x zinc finger); ceh-22p::GFP]
TU6033	mbl-1(tm1563) X; uIs115 IV
CGZ695	mbl-1(tm1563) X; uIs115 IV; unkEx125[mec-17p::mbl-1(gDNA)::2xflag; ceh-22p::GFP]
CGZ306	unc-119(ed3) III; uIs115 IV; unkEx75[mbl-1p1::GFP; cbr_unc-119(+)]
CGZ307	unc-119(ed3) III; uIs115 IV; unkEx77[mbl-1p2::GFP; cbr_unc-119(+)]
OP664	unc-119(tm4063) III; wgIs664[mbl-1::TY1::EGFP::3xFLAG + unc-119(+)]
CGZ1851	mec-3(u184) IV; uIs134 V; wgIs664; unc-119(ed3) III [?]
CGZ1843	mec-3(syb8382) IV; wgIs664; unc-119(ed3) III [?]
CGZ562	uIs115 IV; juIs338 [mec-4p::ebp-2::GFP + ttx-3p::RFP].
CGZ780	mbl-1(tm1563) X; uIs115 IV; juIs338 [mec-4p::ebp-2::GFP + ttx-3p::RFP]
CGZ675	mec-7(u278) X; uIs115 IV; juIs338 [mec-4p::ebp-2::GFP + ttx-3p::RFP]
CGZ779	mec-7(u278) X; mbl-1(tm1563) X; uIs115 IV; juIs338 [mec-4p::ebp-2::GFP + ttx-3p::RFP]
CGZ2256	mbl-1(tm1563) X; dlk-1(ju476) I; uIs115 IV; juIs338 [mec-4p::ebp-2::GFP + ttx-3p::RFP]
CGZ2237	mbl-1(tm1563) X; mec-3(unk206) IV; uIs115 IV; juIs338 [mec-4p::ebp-2::GFP + ttx-3p::RFP]
NM4244	jsIs973 [mec-7p::mRFP + unc-119(+)] III. jsIs609 [mec7p::mtGFP + lin-15(+)] X.
CGZ1041	mbl-1(tm1563) X; uIs115 IV; jsIs609 [mec-7p::mtGFP + lin-15(+)] X
CGZ273	exc-7(rh252) II; uIs115 IV
CGZ175	mec-7(u278) X; exc-7(rh252) II; uIs115 IV
CGZ245	mbl-1(tm1563) X; exc-7(rh252) II; uIs115 IV
CGZ176	mec-7(u278) X; mbl-1(tm1563) X; exc-7(rh252) II; uIs115 IV
CGZ451	mec-8 (e398) I; uIs115 IV
CGZ520	mec-7(u278) X; mec-8(unk71) I; uIs115 IV
CGZ530	mec-7(u278) X; mec-8(unk73) I; uIs115 IV
CGZ1332	mec-7(u278) X; uIs115 IV; unkEx316[mec-3p::mec-3d::unc-54_3'utr; ceh-22p::GFP]
CGZ1449	mec-3(u184) IV; uIs134 V
CGZ1360	mec-3(u184) IV; uIs134 V; unkEx302[mec-3p::mec-3a::unc-54_3'utr; Pmec-3(3.3kb)::GFP; myo-3p::mCherry]
CGZ1361	mec-3(u184) IV; uIs134 V; unkEx293[mec-3p::mec-3c::unc-54_3'utr; Pmec-3(3.3kb)::GFP; myo-3p::mCherry]
CGZ1362	mec-3(u184) IV; uIs134 V; unkEx294[mec-3p::mec-3d::unc-54_3'utr; Pmec-3(3.3kb)::GFP; myo-3p::mCherry]
CGZ1499	mec-3(u184) IV; uIs134 V; unkEx394 [Pmec-3(3.3kb)::GFP; ceh-22p::GFP]
CGZ1692	mec-3(u184) IV; uIs134 V; unkEx514[mec-3p::mec-3a::unc-54_3'utr; Pmec-3(3.3kb)::GFP; ceh-22p::GFP]
CGZ1501	mec-3(u184) IV; uIs134 V; unkEx396 [mec-3p::mec-3d::unc-54_3'utr; Pmec-3(3.3kb)::GFP; ceh-22p::GFP]
CGZ1693	mec-3(u184) IV; uIs134 V; unkEx515[mec-3p::mec-3a::unc-54_3'utr; mec-3p::mec-3d::unc-54_3'utr; Pmec-3(3.3kb)::GFP; ceh-22p::GFP]
CGZ1694	mec-3(u184) IV; uIs134 V; unkEx516[mec-3p::mec-3a::unc-54_3'utr; mec-3p::mec-3d::unc-54_3'utr; Pmec-3(3.3kb)::GFP; ceh-22p::GFP]
CGZ1566	mec-7(u278) X; mbl-1(tm1563) X; mec-3(u184) IV; uIs134 V
CGZ1696	mec-7(u278) X; mbl-1(tm1563) X; mec-3(u184) IV; uIs134 V; unkEx518[mec-3p::mec-3d::unc-54_3'utr; ceh-22p::GFP]
TV15911	wyIs592 [ser-2prom3::myr::GFP] III
TV19485	mbl-1(tm1563) X; wyIs592 III
CGZ2027	mec-3(u184) IV; wyIs592 III
CGZ1587	mbl-1(tm1563) X; mec-3(u184) IV; uIs134 V; wyIs592 III
CGZ1691	mbl-1(tm1563) X; mec-3(u184) IV; uIs134 V; wyIs592 III; unkEx513[mec-3p::mec-3a::unc-54_3'utr; ceh-22p::GFP]
CGZ1695	mbl-1(tm1563) X; mec-3(u184) IV; uIs134 V; wyIs592 III; unkEx517[mec-3p::mec-3d::unc-54_3'utr; ceh-22p::GFP]
CGZ1855	mec-3(unk206) IV; uIs115 IV; wyIs592 III
CGZ1883	mec-3(syb8382) IV; uIs134 V; wyIs592 III
CGZ1570	unc-119(ed3) III; smg-1(cc546) I; unkEx433[mec-3p::mec-3-exon1-3::eGFP::TagRFP (edited exon 2+1nt + partial deletion of exon 3); mec-17p::mTagBFP2; pUC57-Amp-cbr-unc-119(+)]
CGZ1571	unc-119(ed3) III; smg-1(cc546) I; mbl-1(tm1563) X; unkEx434[mec-3p::mec-3-exon1-3::eGFP::TagRFP (edited exon 2+1nt + partial deletion of exon 3); mec-17p::mTagBFP2; pUC57-Amp-cbr-unc-119(+)]
CGZ1592	unc-119(ed3) III; smg-1(cc546) I; unkEx445[mec-3p::mec-3-exon1-3::eGFP::TagRFP(site 1 removal); mec-17p::mTagBFP2; pUC57-Amp-cbr-unc-119(+)]
CGZ1593	unc-119(ed3) III; smg-1(cc546) I; unkEx446[mec-3p::mec-3-exon1-3::eGFP::TagRFP(site 2 removal); mec-17p::mTagBFP2; pUC57-Amp-cbr-unc-119(+)]
CGZ1594	unc-119(ed3) III; smg-1(cc546) I; unkEx447[mec-3p::mec-3-exon1-3::eGFP::TagRFP(site 3 removal); mec-17p::mTagBFP2; pUC57-Amp-cbr-unc-119(+)]
CGZ1713	unc-119(ed3) III; smg-1(cc546) I; unkEx522[mec-3p::mec-3_exon-1-3::eGFP::TagRFP(site 1 and 2 removal); mec-17p::mTagBFP2; pUC57-Amp-cbr-unc-119(+)]
CGZ1714	unc-119(ed3) III; smg-1(cc546) I; unkEx523[mec-3p::mec-3_exon-1-3::eGFP::tagRFP (site 1 and 3 removed); mec-17p::mTagBFP2; pUC57-Amp-cbr-unc-119(+)]
CGZ1715	unc-119(ed3) III; smg-1(cc546) I; unkEx524[mec-3p::mec-3_exon-1-3::eGFP::tagRFP (site 2 and 3 removed); mec-17p::mTagBFP2; pUC57-Amp-cbr-unc-119(+)]
CGZ1697	unc-119(ed3) III; smg-1(cc546) I; unkEx519[mec-3p::mec-3_exon-1-3::eGFP::tagRFP (site 1,2 and 3 removed); mec-17p::mTagBFP2; pUC57-Amp-cbr-unc-119(+)]
CGZ288	mec-7(u278) X; mbl-1(tm1563) X; uev-3(unk32) I; uIs115
CGZ289	mec-7(u278) X; mbl-1(tm1563) X; cebp-1(unk35) X; uIs115
CGZ290	mec-7(u278); mbl-1(tm1563); dlk-1(unk40) I; uIs115
CGZ291	mec-7(u278); mbl-1(tm1563); cebp-1(unk41) X; uIs115
TU5202	rpm-1(ok364) V; uIs31
CGZ453	rpm-1(ok364) V; mbl-1(tm1563) X; uIs31 III
CGZ1497	mec-7(u278) X; mbl-1(tm1563) X; dlk-1(ju476) I; uIs115 IV
CGZ1563	mec-7(u278) X; mbl-1(tm1563) X; dlk-1(ju476) I; uIs115 IV; unkEx430[mec-3p::mec-3a::unc-54_3'utr; ceh-22p::GFP]
CGZ1564	mec-7(u278) X; uIs115 IV; unkEx431[mec-17p::dlk-1a; ceh-22p::GFP]
CGZ1498	mec-7(u278) X; uIs115 IV; unkEx393 [mec-17p::dlk-1a; mec-3p::mec-3d::unc-54_3'utr; ceh-22p::GFP]
CGZ1565	mec-7(u278) X; uIs115 IV; unkEx432[mec-17p::dlk-1a; mec-3p::mec-3d::unc-54_3'utr; ceh-22p::GFP]
CGZ1162	uIs105 III
CGZ1854	mec-3(unk206) IV; uIs115 IV
CGZ1862	mec-3(unk206) IV; uIs115 IV; uIs105 III
CGZ1903	mec-3(unk206) IV; uIs115 IV; unkEx75[mbl-1p1::GFP; cbr_unc-119(+)]
CGZ1904	mec-3(unk206) IV; uIs115 IV; unkEx77[mbl-1p2::GFP; cbr_unc-119(+)]
CGZ1841	mec-3(syb8382) IV; uIs134 V
CGZ1863	mec-3(syb8382) IV; uIs134 V; uIs105 III
CGZ1844	mec-3(syb8382) IV; unkEx75[mbl-1p1::GFP; cbr_unc-119(+)]
CGZ1845	mec-3(syb8382) IV; unkEx77[mbl-1p2::GFP; cbr_unc-119(+)]
CGZ1588	mbl-1(tm1563) X; mec-3(u184) IV; uIs134 V
CGZ1882	mbl-1(tm1563) X; mec-3(unk206) IV; uIs115 IV
CGZ1905	mbl-1(tm1563) X; mec-3(unk206) IV; uIs115 IV; wyIs592 III
CGZ500	mbl-1(tm1563) X; dlk-1(ju476) I; uIs115 IV
CGZ502	mbl-1(tm1563) X; uev-3(unk61) I; uIs115 IV
CGZ448	mec-7(u278) X; mbl-1(tm1625) X; uev-3(unk61) I; uIs115 IV
CGZ1829	mec-7(u278) X; mbl-1(tm1563) X; mec-3(unk206) IV; uIs115 IV
CGZ1856	mec-7(u278) X; mbl-1(tm1563) X; mec-3(unk206) IV; uIs115 IV; uIs105 III
CGZ1867	mec-7(u278) X; mbl-1(tm1563) X; dlk-1(ju476) I; mec-3(unk206) IV; uIs115 IV
CGZ2018	mec-7(u278) X; mbl-1(tm1563) X; uev-3(unk61) I; mec-3(unk206) IV; uIs115 IV
CGZ2320	mbl-1(tm1563) X; mec-3(unk206) IV; uIs115 IV; unkEx739[mec-17p::mec-7::unc-54-3'utr; ceh-22p::GFP]
CGZ2321	mec-7(u278) X; mbl-1(tm1563) X; uIs115 IV; mec-3(unk206) IV; unkEx740[mec-17p::mec-7::unc-54-3'utr; ceh-22p::GFP]
CGZ2322	mec-7(u278) X; mbl-1(tm1563) X; uIs115 IV; mec-3(unk206) IV; unkEx741[mec-17p::mec-7(C303Y)::unc-54-3'utr; ceh-22p::GFP]
CGZ2323	mec-7(u278) X; mbl-1(tm1563) X; uIs115 IV; unkEx742[mec-17p::ptl-1a::unc-54_3'utr; ceh-22p::GFP]
CGZ2324	mec-7(u278) X; mbl-1(tm1563) X; uIs115 IV; unkEx743[mec-17p::ptl-1b::unc-54_3'utr; ceh-22p::GFP]
CGZ2325	mec-7(u278) X; mbl-1(tm1563) X; uIs115 IV; unkEx744[mec-17p::ptl-1a::unc-54_3'utr; mec-17p::ptl-1b::unc-54_3'utr; ceh-22p::GFP]
