# Supplementary material for: MBL-1/Muscleblind regulates neuronal differentiation and controls the splicing of a terminal selector in Caenorhabditis elegans
Source: PLoS Genet. 2024 Oct 18;20(10):e1011276. doi: 10.1371/journal.pgen.1011276 (PMC11524483; doi:10.1371/journal.pgen.1011276)
Supplement: S1 Appendix — (XLSX) [file pgen.1011276.s015.xlsx]

## Sheet: Figure 1
Figure 1C							Figure 1D
Wild type	mec-7 (u278)	mec-7 (u278) mbl-1 (u1178)	mec-7 (u278) mbl-1 (tm1563)	mec-7(u278) mbl-1(tm1563); Ex[mec-17p::mbl-1(abc)]	mec-7(u278) mbl-1 (tm1563); Ex[Mbnl1 2xZnF]		Wild type	mbl-1 (u1178)	mbl-1 (tm1563)	mbl-1(tm1563); Ex[mec-17p::mbl-1(abc)]
2.93	388.83	6.75	5.54	263.36	32.83		137.8	4.89	3.76	69.61
3.78	310.3	4.35	35.54	123.71	37.78		79.36	10.48	12.72	74.4
3.1	298.24	11.9	14.64	200.01	134.17		94.48	5.94	4.02	50.02
2.83	304.64	20.478	13.18	109.11	145.01		117.86	18.49	20.88	68.05
11.56	462.56	6.045	4.41	206.39	76.64		136.22	24.58	26.66	38.96
2.7	282	19.91	8	260.29	90.9		134.08	30.48	32.04	73.75
1.03	446.9	46.92	24.46	306.2	149.51		141.4	18.48	17.74	103.26
3.46	468.1	17.4	14.15	208.34	145.89		158.96	78.43	63.56	55.18
8.08	420.07	0	4.18	220.31	15.02		95.06	10.49	13.94	13.27
7.4	339.7	3.9215	49.38	232.9	0		116.62	20.49	26.3	74.33
3.86	510.46	3.95	8.28	143.86	87.13		98.84	19.43	17.6	101.58
7.69	506.26	11.7	32.8	183.41	159.45		114.8	8.49	8.76	91.97
6.27	347.23	6.45	4.26	291.61	57.81		145.67	15.43	13.08	73.67
3.93	550.15	4.22727	4.9	293.56	189.45		134.56	10.4	9	59.5
14.28	355.71	6.55864	9.26	176.38	44.41		123.45	50.43	41.2	57.72
1.78	228.19	2.49186	6.56	75.65	103.19		130.23	21.39	23.36	68.73
5.97	396.16	6.28866	59.72	99.88	116.25		103.56	9.45	25.32	47.36
7.23	365.43	4.63504	3.8	78.95	137.59		125.48	18.45	5.18	20.39
12.7	413.31	5.48193	5.25	107.12	98.05		120.34	20.34	20.12	42.89
6.31	396.15	43.8279	1.27	139.39	41.12		105.48	-14.53	24.14	-7.92
6.06	434.67	0	34.14	68.74	175.07			20.34	13.72	26.71
1.68	412.49	0	6.3	206.34	126.66			-9.54	-22.42	112.67
6.65	344.75	3.01095	6.56	116.86	80.98				23.54	91.35
11.47	476.74	0	7.55	142.11	71.82				36.36	89.65
3.58	451.14	0	4.11	158.79	162.31				18.4	86.96
7.31	535.39	6.88356	5.57	226.53	135.63				22.56	100.05
3.64	559.45	4.77679	9.39	222.96	155.72					87.02
2.84	373.24		9.75	96.33	88.27					127.49
19.8	465.88			210.69	103.27
3.15	348.25			250.17	186.58
5.98	411.67			218.04	184.49
6	423.22			126.76	287.5
5.58	389.33			162.78	149.48
4.95	295.03			180.01	68.23
19.88	366.36			257.52	98.62
5.4	449.23			194.37	154.9
3.39	437.35			236.65	111.8
	322.02			188.71	179.99
				65.06	88.5
				222.96

## Sheet: Figure 2
Figure 2A								Figure 2B															Figure 2C					Figure 2D
WT PLM-AN	mbl-1(-) PLM-AN	mec-7(u278) PLM-AN	mec-7 (u278) mbl-1(-) PLM-AN	WT PLM-AN (col)	mec-7 (u278) PLM-AN (col)	mec-7(u278) mbl-1(-) PLM-AN (col)		Anterograde							Retrograde								WT (proximal)	mbl-1(-) (proximal)	WT (distal)	mbl-1(-) (distal)		WT	mbl-1(-)
								WT PLM-AN	mbl-1(-) PLM-AN	mec-7 (u278) PLM-AN	mec-7 (u278) mbl-1(-) PLM-AN	WT PLM-AN (col)	mec-7(u278) PLM-AN (col)	mec-7(u278) mbl-1(-) PLM-AN (col)	WT PLM-AN	mbl-1(-) PLM-AN	mec-7 (u278) PLM-AN	mec-7 (u278) mbl-1(-) PLM-AN	WT PLM-AN (col)	mec-7(u278) PLM-AN (col)	mec-7(u278) mbl-1(-) PLM-AN (col)
7	13	10	23	23	18	15		100	92	90	70	100	86	40	0	8	10	30	0	14	60		9	11	16	17		50	20.1
6	9	5	15	18	21	19		87.5	66.7	100	67	100	77	52.3	12.5	33.3	0	33	0	23	47.7		4	7	16	14		53.96	16.58
10	15	8	12	35	17	26		100	86.7	85	58	100	100	58	0	13.3	15	42	0	0	42		6	11	15	11		64.11	65.23
9	19	5	14	31	15	18		95	89.5	89	78	100	90	50	5	10.5	11	22	0	10	50		6	11	13	13		37.79	39.23
5	21	10	19	20	10	26		96	85	80	37	95	85	54	4	15	20	63	5	15	46		6	7	14	5		88.71	34.41
4	13	9	21	29	13	21		94	69	90	57	90	95	57	6	31	10	43	10	5	43		8	9	12	13		68.14	23.5
5	12	11	17	25	12	22		92	83.3	85	65	94	85	66	8	16.7	15	35	6	15	34		6	10	13	9		36.2	23.83
3	7	4	15	19	15	19		93	100	95	56	92	90	63	7	25	5	44	8	10	37		6	15	17	14		84.3
11	11	3		20		25		95	75			93			5	0			7				5	9	15	12		39.82
6	12	5		31					100							0							5	11	10	8		34.13
10	14	6		15					65							35							7	11	15	18		55.87
8	9			20					46.7							53.3							8	12	15	19
7	20			18																			5	13	13	21
4	15			20																			9	10	12	8
5																							2	10	12	14
4																							5	7	12	19
4																							5	10	14	19
8																							3	10	9	15
6																							5	13	14	16
																							7	10	14	22
																							6	11	15	17
																							5	12	15	13
																							9	14	15	12
																							10	8	16	10
																							10	12	12	14
																							6	10	10	17
																							8	11	15	15
																							5	13	12	13
																							8	11	14	9
																							6	11	13	9
																							10	14	13	18
																							6	11	10	12
																							5	12	13	17
																							7	15	14	14

## Sheet: Figure 3
Figure 3C							Figure 3E
mbl-1(-)/WT mec-3a	mbl-1(-)/WT mec-3d	mbl-1(-)/WT mec-3 all iso	mec-7mbl-1/mec-7 mec-3a	mec-7mbl-1/mec-7 mec-3d	mec-7mbl-1/mec-7 mec-3		WT	mec-7 (u278)	mec-7(u278); Ex[mec-3p::mec-3d]	mec-7 (u278) mbl-1(-)
0.27	2.1	1.61718	0.23	4.37	1.69093		3.12	388.83	112.46	5.54
0.28	3.78	1.34215	0.51	3.34	1.38546		4.57	310.3	90.87	35.54
0.21	2.94	1.63032	0.24	2.99	1.69748		8.09	298.24	191.11	14.64
							4.7	304.64	288.65	13.18
							5.93	462.56	301.47	4.41
							10.68	282	243.77	8
Figure 3D							14	446.9	124.45	24.46
mbl-1(-)/WT mec-3a	mbl-1(-)/WT mec-3d	mbl-1(-)/WT mec-3 all iso	mec-7mbl-1/mec-7 mec-3a	mec-7mbl-1/mec-7 mec-3d	mec-7mbl-1/mec-7 mec-3		7.87	468.1	221.36	14.15
-2.49126	5.06757	0.801667	-3.46132	6.01779	0.733462		8.09	420.07	276.2	4.18
-3.80776	2.24783	0.77108	-3.04346	3.54269	0.91866		1.13	339.7	266.24	49.38
-3.84747	5.77066	0.885227	-5.026	4.76872	0.844529		4.05	510.46	263.35	8.28
							10.73	506.26	320.29	32.8
							13.87	347.23	239.96	4.26
							7.08	550.15	156.51	4.9
							5.72	355.71	171.74	9.26
							15.6	228.19	236.72	6.56
							11.67	396.16	269.06	59.72
							14.83	365.43	148.36	3.8
								413.31	204.02	5.25
								396.15	226.62	1.27
								434.67	253.81	34.14
								412.49	226.21	6.3
								344.75		6.56
								476.74		7.55
								451.14		4.11
								535.39		5.57
								559.45		9.39
								373.24		9.75
								465.88
								348.25
								411.67
								423.22
								389.33
								295.03
								366.36
								449.23
								437.35
								322.02

## Sheet: Figure 4
Figure 4B						Figure 4C						Figure 4E									Figure 4F (left)			Figure 4F (right)
	mec-17p::TagRFP		mec-3p::GFP				mec-17p::TagRFP		mec-3p::GFP			Anterior Touch				Posterior Touch						mec-7 (u278) mbl-1(-)			mbl-1(-)
												WT	mec-3 (u184)	mec-3 (unk206)	mec-3 (syb8382)	WT	mec-3 (u184)	mec-3 (unk206)	mec-3 (syb8382)
mec-3(u134)-ALM	0	0	0	0		mec-3(unk206)-ALM	100	100	100	100		4	0	5	1	5	0	5	1		mec-7	-2.34247		mec-7	-0.964975
Ex[mec-3a]-ALM	72.22	77.27	72.22	77.27		mec-3(syb8382)-ALM	5.263	6.897	2.632	6.897		4	0	5	1	5	0	5	1		mec-12	-1.83897		mec-12	-0.633006
Ex[mec-3d]-ALM	15.91	23.44	23.44	15.91		mec-3(unk206)-AVM	100	100	100	100		5	0	4	0	5	0	5	0		mec-17	-1.82427		mec-17	-0.531517
mec-3(u134)-AVM	0	0	0	0		mec-3(syb8382)-AVM	15.79	55.17	15.79	48.28		5	0	5	0	5	0	5	0		mtd-1	-1.57507		far-3	-1.18043
Ex[mec-3a]-AVM	38.89	54.55	38.89	54.55		mec-3(unk206)-PVM	100	100	100	100		5	0	4	1	5	0	5	1		far-3	-1.43367		hsp-16.41	-0.645037
Ex[mec-3d]-AVM	4.55	18.75	18.75	4.55		mec-3(syb8382)-PVM	0	0	0	0		5	0	5	2	5	0	5	0		C03A3.3	-1.36272
mec-3(u134)-PVM	0	0	0	0		mec-3(unk206)-PLM	100	100	100	100		4	0	5	1	5	0	5	0		mec-18	-1.20665
Ex[mec-3a]-PVM	66.67	68.18	66.67	72.73		mec-3(syb8382)-PLM	76.32	96.55	7.895	24.14		4	0	4	1	5	0	5	0		nlp-69	-1.06061
Ex[mec-3d]-PVM	4.55	12.5	15.63	22.73								5	0	5	0	5	0	5	0		ptl-1	-1.04568
mec-3(u134)-PLM	0	0	0	0								5	0	5	1	5	0	5	2		mec-1	-0.973755
Ex[mec-3a]-PLM	94.44	100	94.44	100								5	0	5	2	5	0	5	1		acbp-3	-0.936621
Ex[mec-3d]-PLM	90.91	79.69	79.69	88.64								5	0	5	1	5	0	5	2
												4	0	5	0	5	0	5	0
												5	0	5	1	5	0	5	0
												5	0	4	1	5	0	5	4
												5	0	4	0	5	0	5	2
												4	0	5	0	5	0	5	0
												5	0	5	0	5	0	5	1
												4	0	4	0	5	0	5	0
												5	0	5	0	5	0	5	0
Figure 4G							Figure 4H						Figure 4I						Figure 4J
WT	mbl-1 (tm1563)	mbl-1 (tm1563); mec-3 (unk206)	mec-7 (u278)	mec-7 (u278) mbl-1 (tm1563)	mec-7 (u278) mbl-1 (tm1563); mec-3 (unk206)		WT	mec-3 (unk206)	mec-3 (syb8382)	mbl-1 (tm1563)	mbl-1 (tm1563); mec-3 (unk206)		WT	mec-3 (unk206)	mec-3 (syb8382)	mbl-1 (tm1563)	mbl-1 (tm1563); mec-3 (unk206)		Anterior Touch		Posterior Touch
																			WT	mbl-1 (tm1563)	WT	mbl-1 (tm1563)
40850.7	44292.5	58990.7	10025	16906.3	37232.8		3911.87	10217.1	128.17	2788.71	4722.43		5262.45	5995.9	106.02	1875.33	7279.67		5	5	5	5
53152.2	39484.1	45552.1	28683.1	11790.9	6229.76		7471.36	11259.5	422.96	2760.21	5720.94		7318.49	4871.09	30.64	6273.38	3189.96		5	4	5	5
18743.8	18887.4	14563.3	34416.2	5207.92	2691.23		10673.6	12601.2	694.01	2502.46	5677.29		5287.99	2905.64	187.84	6540.34	4293.53		5	5	5	5
55995.5	9772.04	60719.9	20134.6	1222.16	8030.65		10015.4	12637.7	122.94	2523.74	4816.09		7045.93	7714.52	1336.4	4727.56	3448.62		5	4	5	5
57576	50382.3	20677.7	24128.7	11907.8	10763.9		11344.2	12326.2	20.73	2028.26	3255.12		6672.91	8011.82	4388.35	3550.73	4159.4		5	3	5	4
55639.2	15108.7	32424.5	8730.66	6600.82	43494		9984.73	7559.46	5031.83	2128.3	3848.2		9532.43	4861.94	3815.76	3206.97	2374.04		5	5	5	5
43633.8	7022.09	55183.8	13655.6	4779.98	42250.7		9782.11	5440.6	348.77	1973.45	4709.66		8597.97	7460.72	68.92	3645.75	3100.54		5	2	5	5
30483.1	3413.32	38119.1	10928	9344.35	45355.4		8313	9345.24	250.64	2538.6	5164.97		11195.6	4265.18	5025.45	4589.38	3633.63		5	5	5	4
39528.9	36422	12575.5	50037.6	14512.1	26093.7		9047.44	6487.13	6486.58	2339.02	3211.14		9571.79	5936.5	438.99	3853.27	3467.87		5	4	5	5
53950.4	1276.06	60500.6	7448.9	8937.3	12411.9		10688.2	9226.75	391.27	2020.42	3169.31		6089.8	7097.02	1765.72	5718.91	1725.22		5	5	5	5
46308.6	20190.4	44462.2	3228.99	17542.4	20851		9168.88	9928.52	129.71	2933.71	3377.73		8130.15	5377.88	547.01	3053.15	2478.58		5	4	5	3
20232.3	7718.88	56054.3	7912.32	8295.68	15755.5		7279.38	7773.72	150.16	1449.71	4700.29		5825.68	8593.43	224.51	2948.78	5043.77		4	5	5	5
29953.9	17460.8	37834.6	29297.2	3096.43	18449.7		10050.5	8643.23	487.75	2174.53	2693.46		6820.21	7313.98	244.03	5352.66	3595.02		5	5	5	5
24676.8	4638.34	59064.5	39904.3	2974.31	6099.39		10337.4	10031	164.44	3922.46	4274.7		7070.96	5527.64	1082.72	3319.6	3056.18		5	3	5	4
50762.5	22870.8	47577.5	10995.1	6259.57	43727.1		8458.35	10216.9	109.18	1925.05	4936.12		8261.52	4759.42	64.39	4577.51	4516.19		5	5	5	5
40483.6	50239.7	9987.99	5359.38	1776.97	4696.35		9438.87	11153.3	377.14	2722.53	2803.11		7064.24	5696.12	2031.54	4500.21	3446.31		5	5	5	5
35355.7	4757.42	30568.6	26092.6	19524	31974.9		12658.9	13976.1	117.61	1877.78	3951.04		10505.8	5026.52	6.34	3314.61	1871.28		5	4	5	5
60769.1	16531.3	39587.5	25774.3	24247.3	27359.6		11554.9	12041.1	1147.99	2114.26	4967.4		5662.99	5693.85	1654.16	2675.85	2504.76		4	5	5	5
53342.3	14185.2	19600.9	6003.83	4126.84	16881.4		10762	11426.9	245.24	3330.81	3251.06		4813.27	5846.47	1224.89	3058.95	3932		5	5	5	5
54945.1	29718.3	10366.1	11032.1	2793.86	27488.1		8622.79	12398.5	219.83	2738.55	4192.84		7222.19	7584.11	70.95	4971.86	2656.22		5	5	5	5
53079.6		10093.1		2110.2	14696.4		9230.08	9843.85	207.35	2956.89	5448.59		3969.27		13.93	4194.46	4318.27
48462.9		59673.2		7607.31	33442.1		11695.4	9003.62	19.97		5961.79		6051.63		285.81	3563.05	2871.06
25247.3		49683.7		8588.2			11531.4	11473.7	624.65		4269.88		8453.07		472.55	4053.91
60057.5		55961.9					11870.4	12535.9	350.67		5725.86		8574.08		392.74	4579.23
10671.9		56134.9					8984.26	9190.52	632.22		3653.38		8507.1		224.93	4104.37
51849.9		27827.3					11719	6240.04	455.67		5057.76		9239.01		1847.53	3457.27
		61459.9					7645.84	9591.89	233.77		4335.39		4847.94		201.2	3823
		59090.6					9820.31	9068.22	694.25		4645.9		6174.17		2291.33
		13026.3					10712	9156.6	190.27		4301.28		4294.53		2029.16
		37104.3					7181.67	10192.2			2635.88				55
		51285.5					7571.85	11324.8			3105.91				147.48
							12311	10285.4			4060.44
							8238.64	12554.8			5070.96
								9168.77			4515.1
								7743.83			6078.79
								9872.89			5150.19
								13555.2			4835.78
								9885.09			3773.39
								10553			4641.55
								10319			5516.24
								7802.3			5336.13
								12957.5			6010.59
								6051.28			5615.48
								7885.83
								7909.61
								11812.7
								11416.1
								8801.56
								9059.1

## Sheet: Figure 5
Figure 5B
ALM									PLM
WT	mbl-1(-)	S1(-)	S2(-)	S3(-)	S1&2(-)	S1&3(-)	S2&3(-)	All S(-)	WT	mbl-1(-)	S1(-)	S2(-)	S3(-)	S1&2(-)	S1&3(-)	S2&3(-)	All S(-)
3.78198	-3.80813	-2.29513	1.81414	2.83154	-4.60662	-0.64356	2.77425	-4.78247	3.87181	-6.0977	-2.23686	4.25451	1.89617	-4.4552	-1.10003	-2.03754	-4.48411
3.44265	-5.80456	-0.222001	-0.521619	2.53246	-4.13004	-1.97719	0.613371	-6.98962	4.31625	-5.65081	0.159976	3.54494	1.58547	-2.74479	0.646242	-0.10102	-7.23557
2.74061	-6.40262	-1.50782	1.85724	2.05834	-3.12511	-3.99422	-3.45604	-4.00526	3.0394	-5.96143	-1.43045	3.14339	2.31992	-2.01304	-4.65102	-1.24879	-6.38501
3.0995	-6.07958	0.38545	2.25187	-5.94937	-4.56916	-0.07456	-3.74937	-5.5554	4.00405	-5.96938	-0.189065	1.48685	1.92709	-4.51079	-4.20011	1.28579	-7.48808
1.07338	-6.12577	-1.74513	2.59326	2.28163	-4.83138	0.555993	0.960148	-6.90843	2.75172	-5.08685	-2.4119	2.53748	1.57742	-2.26511	-0.96906	-3.82977	-7.76968
3.52486	-5.69415	0.168398	1.51991	2.39869	-3.4578	1.75495	2.30826	-6.10972	2.42582	-6.50351	-1.46328	4.0359	1.4345	-2.40437	-0.62084	1.23175	-4.4888
3.21327	-4.21648	-0.781856	1.36011	2.60842	-4.80509	-1.28557	-4.18403	-6.41835	3.99815	-4.49094	-0.767681	1.96244	-1.1715	-3.86985	0.268991	1.71484	-6.30559
2.64504	-5.63316	-0.841492	2.39552	1.5365	-4.31274	-0.1445	3.06642	-6.60813	4.43961	-5.19891	-3.10221	2.58363	2.15192	-5.28845	0.153024	0.670467	-6.44184
3.27866	-6.45947	1.5931	0.371351	2.41188	-5.84199	0.185234	0.431573	-4.52177	0.766903	-6.28809	0.810909	3.85272	1.66036	-1.37537	-0.34085	2.99608	-6.03636
3.14584	-3.24774	-1.07036	1.56384	3.45651	-5.31613	1.83283	1.54783	-4.13076	2.22859	-5.92609	1.01968	1.59834	2.22036	-4.69861	-0.41827	0.206666	-6.09895
2.03336	-4.58871	0.657929	2.21066	2.44379	-0.67994	0.956619	1.72146	-5.32654	2.89492	-6.64073	-1.93293	3.95207	2.64502	-0.42268	1.23646	1.85775	-6.36194
3.84982	-7.02917	0.202753	3.15389	2.49768	-1.29816	-1.72283	3.15021	-4.94175	2.97793	-7.02975	0.682662	3.37141	1.20952	-2.40157	1.62737	-0.9736	-4.00845
2.95905	-5.09141	1.06866	2.03339	1.70722	-4.44004	1.69199	2.54375	-5.14768	2.71279	-6.22669	0.0838076	1.73758	2.16871	-5.9565	-0.80076	2.18686	-4.26416
1.50117	-5.54255	-0.660444	2.09211	1.78156	-1.41598	1.80324	1.24871	-4.53309	2.85995	-6.55505	1.09331	2.46703	-0.900169	-3.81134	1.17466	1.72926	-5.01799
1.52383	-5.28752	0.655278	2.44618	0.526016	-5.32266	-4.4948	1.40318	-5.31237	4.15138	-5.32763	0.0214562	1.75598	1.27368	-2.12922	0.369082	3.78064	-5.99741
1.86177	-5.79795	-1.52875	1.61198	1.127	-5.12643	1.16747	3.20221	-6.49992	2.49513	-5.41433	-2.28861	1.34617	0.590897	-4.76229	-4.05476	0.860215	-3.81832
2.42846	-6.59566	1.01486	2.30158	-0.471452	-4.23371	-0.47583	2.33104	-6.77912	3.92404	-5.09569	-2.46626	1.35957	0.879106	-1.75765	0.024142	0.636235	-4.22293
2.47785	-6.45564	-1.45646	1.50662	1.93526	-2.34934	-0.05691	0.855333	-6.46398	3.01375	-4.533	-3.6852	0.896703	1.8015	-0.33441	-0.5624	-2.12693	-7.19111
1.96325	-4.72333	0.376817	1.42033	1.93536	-4.70256	0.675664	3.02579	-4.40084	2.50438	-5.7528	-0.494234	3.2644	0.165186	-4.51526	-0.47201	0.751036	-7.01651
1.88756	-6.56108	-1.45723	1.03379	0.28919	-0.58374	-1.7732	-0.92208	-4.17178	2.26118	-6.85372	-1.54572	0.593945	1.04365	-3.73878	-0.16481	1.39593	-4.56172
2.28234	-2.83582	0.918638	2.27297	1.81878	-4.21161	-3.63221	-2.48323	-6.00378	4.40648		-1.71461	1.54949	1.23617	-2.26467	-0.1711	2.96031	-4.31538
2.69541		0.355957	1.71641	-0.773558	-3.11216	-0.7341	1.20684	-3.53383	3.08891		0.676319	1.90594	1.68024	-2.1833	-0.32116	2.73141	-7.45226
		0.876611	2.76467	1.79631	-5.05297	-0.17781	1.21849	-7.00461	3.55931		-2.3494	2.67791	1.34008	-4.1556	-5.37911	-1.29684	-6.42164
		-0.467876	-0.239833	2.75633	-5.3767	-0.59101	2.65603	-5.84741	3.30529		-0.802788	-1.35442	1.43471	-0.81704	-0.29067	0.102523	-6.719
			1.46958		-3.24597	-0.43992	4.36734	-6.83446			-1.81834	2.29432	1.7542	-4.30737	-1.04855		-4.15939
					-1.8945	-2.56793	-0.48153				1.12684	1.66035	3.68766		-0.02984		-4.63761
						-0.44246					-0.464497				-0.86609		-7.39759
						1.37452					-0.974523				-0.18929		-6.12173
															-4.25822		-6.98135
															-0.0161		-7.35113
															0.056445		-5.08585
															-0.19203		-6.78301
															-0.29117		-7.21034

## Sheet: Figure 6
Figure 6B														Figure 6E					Figure 6F (Left)				Figure 6F (Right)				Figure 6G
mec-7 (u278) mbl-1 (tm1563)	unk42	unk43	unk32	unk39	unk40	unk33	unk34	unk36	unk37	unk38	unk35	unk41		WT	rpm-1 (ok364)	mbl-1(tm1563)	mbl-1(tm1563); rpm-1(ok364)		WT	mbl-1 (tm1563)	mbl-1 (tm1563); dlk-1 (ju476)		mec-7 (u278)	mec-7(u278) mbl-1(tm1563)	mec-7(u278) mbl-1(tm1563); uev-3(unk61)		WT	mec-7 (u278)	mec-7(u278); Ex[mec-3p::mec-3d]	mec-7(u278); Ex[mec-17p::dlk-1a]	mec-7(u278); Ex[mec-3p::mec-3d; mec-17p::dlk-1a]
5.54	110.77	116.67	123.1	128.25	116.22	98.48	121.19	128.08	168.47	132.95	168.32	119.61		64.8	223.32	41.47	3.32		1.00866	0.202625	0.172683		0.938384	0.234803	0.251305		3.12	388.83	173.76	259.75	0
35.54	103.47	74.34	157.59	93.91	111.8	103.43	200.81	148.74	162.2	121.41	189.4	144.8		85.25	162.09	31.38	58.84		1.03407	0.263886	0.328194		1.03972	0.428406	0.37867		4.57	310.3	339.94	290.2	61.58
14.64	136.48	102.85	137.07	100.81	98.92	96.71	118.36	140.9	165.98	107.19	217.68	173.18		100.09	172.98	54.22	81.44		0.957271	0.266657	0.288905		1.02189	0.45175	0.331171		8.09	298.24	395.79	299.64	140.5
13.18	117.35	153.84	78.01	102.16	97.28	97.39	100.16	140.85	133.94	145.69	222.65	188.59		106.3	164.48	20.61	37.46										4.7	304.64	270.8	305.52	133.45
4.41	124.11	139.66	170.19	122.62	136.38	116.96	147.29	130.48	146.31	109.67	103.67	196.05		115.09	190.96	47.03	14.01										5.93	462.56	262.77	19.39	0
8	77.02	115.22	93.58	129.13	144.89	151.61	147.84	173.73	77.02	142.14	110.03	147.96		79.29	175.09	21.98	62.84										10.68	282	214.62	0	0
24.46	95.27	118.35	143.63	99.66	103.54	167.21	154.34	165.1	106.63	94.16	175.64	161.57		76.44	162.69	-5.76	44.52										14	446.9	184.28	263.09	0
14.15	170.67	208.7	159.74	124.04	200.79	164.97	166.37	171.51	110.77	192.01	158.89	147.6		92.01	258.55	14.89	55.83										7.87	468.1	197.1	256.01	0
4.18	127.8	111.31	115.32	84.79	128.21	151.24	123.26	171.84	113.04	161.23	149.08	137.88		88.96	179.82	49.97	6.75										8.09	420.07	255.54	284.18	0
49.38	95.64	97.18	118.92	98.3	124.55	167.61	175.82	150.72	107.53	113.37	202.52	156.36		133.08	223.83	3.43	39.87										1.13	339.7	165.94	9.98	0.29
8.28	142.88	122.73	159.07	104.68	107.23	156.52	123.21	128.52	175.73	124.58	147.24	94.49		88.34	173.44	34.13	17.41										4.05	510.46	302.52	362.93	323.49
32.8	143.44	121.77	135.88	114.51	123.35	161.01	215.43	155.53	181.21	120.06	203.44	157.16		97.96	169.38	10.61	27.57										10.73	506.26	198.62	376.32	3.09
4.26	119.39	93.19	153.31	137.08	174.44	146.56	144.87	189.65	175.78	149.29	173.37	184.23		52.24	189.67	12.72	74.53										13.87	347.23	92.76	354	178.4
4.9	166.31	134.82	171.77	129.36	177.19	98.91	169.47	191.73	143.7	153.2	129.24	125.43		47.89	174.36	42.24	45.66										7.08	550.15	35.39	353.49	211.79
9.26	107.34	147.15	131.73	172.43	92.58	112.39	179.96	197.39	201.26	137.89	161.85	233.14		149.33	192.82	12.1	41.01										5.72	355.71	313.38	342.62	0
6.56	132.73	109.55	192.93	110.13	171.83	151.22	184.79	114.65	176.94	82.3	175.83	156.95		105.18	243.07	24.94	45.52										15.6	228.19	272.24	354.77	0
59.72	142.37	123.18	145.05	130.85	146.58	159.93	169.26	229.96	165.85	142.35	147.09	188.88		84.83	194.13	3.06	55.14										11.67	396.16	106.36	253.51	0
3.8	173.99	113.99	164.86	139.72	182.87	173.25	125.97	146.25	193.52	117.96	102.86	134.97		116.57	173.37	49.57	26.67										14.83	365.43	110.68	334.42	0
5.25	88.36	138.79	147.65	126.59	92	178.95	203.78	187.99	175.5	97.21	188.51	131.71		118.13	170.86	0												413.31	153.31	443.96	0
1.27	129.79	111.23	264.83		99.45	147.9	150.64	165.09	131.8	204.47	235.9	203.07		89.99	181.94	41.01												396.15	174.93	280.19	0
34.14	137.63	124.71	159.68		82.49	134.92	127.67	163.95	125.5	156.16	125.61	192.83		139.78	186.77	46.53												434.67	297.7	222.61	5.07
6.3			137.29		105.33	85.18	115.44	141.06	129.1	107.65	101.87	185.56		83.96	155.2	-4.59												412.49		242.02
6.56			131.96		131.49	113.28		132.19	156.8	174.99		75.3		119.86	167.98	23.54												344.75		8.64
7.55			150.69		111.95			218.12				144.16		96.71		36.36												476.74		7.26
4.11			138.89											133.8		18.4												451.14
5.57														122.3		22.56												535.39
9.39														102.62														559.45
9.75														129.38														373.24
														98.59														465.88
														128.99														348.25
														117.73														411.67
														61.49														423.22
														83.41														389.33
														101.67														295.03
														123.87														366.36
														161.84														449.23
														89.92														437.35
																												322.02

## Sheet: Figure 7
Figure 7B (Secondary)							Figure 7B (Tertiary)							Figure 7B (Quaternary)
WT	mec-3 (u184)	mec-3 (unk206)	mec-3 (syb8382)	mbl-1 (tm1563)	mbl-1(tm1563); mec-3(unk206)		WT	mec-3 (u184)	mec-3 (unk206)	mec-3 (syb8382)	mbl-1 (tm1563)	mbl-1(tm1563); mec-3(unk206)		WT	mec-3 (u184)	mec-3 (unk206)	mec-3 (syb8382)	mbl-1 (tm1563)	mbl-1(tm1563); mec-3(unk206)
15	0	12	4	12	11		23	0	16	3	19	17		57	0	54	0	29	45
11	0	13	4	13	12		18	0	17	3	17	12		52	0	55	8	30	26
10	0	11	8	15	12		19	0	17	13	18	14		55	0	63	11	23	35
8	0	9	5	11	14		15	0	16	2	17	14		49	0	61	0	29	35
10	0	13	5	16	8		16	0	21	6	22	14		52	0	58	7	36	49
10	0	12	5	20	14		16	0	17	6	13	21		49	0	49	7	25	58
9	0	13	0	12	16		17	0	19	0	16	24		58	0	52	0	34	44
11	0	11	6	13	15		20	0	15	9	19	16		61	0	57	10	29	30
11		12	7	16	15		19	0	19	8	20	19		45	0	67	0	30	40
12		10	2	9	8		19	0	14	2	12	11		57	0	47	0	18	33
11		12	6	13	13		20		15	5	17	16		50		45	0	31	39
12		11	5	15	16		20		18	6	18	20		55		50	2	28	43
14		10	4	16	17		23		16	4	18	21		54		58	0	33	55
14		13	4	15	14		19		21	4	19	15		56		60	1	34	33
11		9	5	6	13		18		13	4	8	18		56		50	0	31	41
10		11	4	16	12		18		18	3	19	20		64		50	0	29	51
10		11	8	10	11		20		16	8	16	16		57		61	6	22	39
9		11	7	20	11		17		16	9	22	18		61		53	18	33	41
12			8	11	11		22			12	13	15		48			20	21	36
8			3		7		13			3		12		64			0		37
11			2		11		17			1		18		59			2		60
			2		16					1		14					0		36
					12							18							44

## Sheet: Figure S1
Figure S1A
klp-7 (tm2143)	klp-7(tm2143); mbl-1(tm1563)	klp-7 (u1015)	klp-7(u1015); mbl-1(tm1563)
52.9344	1.10577	15	12.5867
55.9106	2.93388	4.13851	0
102.912	3.70293	49.5438	0
91.4801	14.6667	28.1226	2.77049
39.6546	10.3283	35.3974	9.34457
40.3663	0	44.0662	6.04127
40.8525	9.58677	42.5373	0
43.8758	6.62162	39.7925	6.88725
61.7182	0	39.0385	0
59.0221	5.465	25	14.2
59.9442		70.072	2.25
23.1579		0	0.4715
83.2219		3.03725
30.7895		4.05316
39.5455		43.2118
61.4716		19.5104
73.2388		23.6545
62.4831		40.5271
		50.9267
		37.1452

## Sheet: Figure S2
Figure S2B							Figure S2C
mec-7 (u278)	mec-7(u278); exc-7(rh252)	mec-7(u278) mbl-1(tm1563)	mec-7(u278) mbl-1(tm1563); exc-7(rh252)	mec-7(u278) mec-8 (unk71)	mec-7(u278) mec-8 (unk73)		WT	mbl-1 (tm1563)	mbl-1(tm1563); exc-7(rh252)
388.83	309.156	5.54	35.17	330.8	352.36		137.8	3.76	5.9
310.3	286.49	35.54	0	389.26	535.37		79.36	12.72	12.68
298.24	378.417	14.64	10.19	354.44	475.11		94.48	4.02	102.01
304.64	296.281	13.18	25.05	287.24	254.78		117.86	20.88	22.25
462.56	359.906	4.41	5.74	316.48	515.71		136.22	26.66	12.48
282	346.458	8	27.92	459.03	547.94		134.08	32.04	8.92
446.9	389.229	24.46	42.4	292.88	520.21		141.4	17.74	20.13
468.1	330.625	14.15	27.1	388.45	575.34		158.96	63.56	22.28
420.07	244.906	4.18	4.01	358.88	426.07		95.06	13.94	-6.02
339.7	434.344	49.38	13.43	322.62	383.47		116.62	26.3	17.49
510.46	438.688	8.28	45.86	342.42	466.13		98.84	17.6	29.53
506.26	421.073	32.8	32.61	399.15	555.76		114.8	8.76	15.19
347.23	374.458	4.26	0	337.93	414.33		145.67	13.08	39.55
550.15	406.073	4.9	8.02	291.64	492.93		134.56	9	11.58
355.71	360.198	9.26	14.37	257	465.32		123.45	41.2	38.77
228.19	346.396	6.56	30.81	340.73	433.59		130.23	23.36	24.6
396.16	310.594	59.72	0	396.47	471.99		103.56	25.32	27.76
365.43	236.906	3.8		259.78	222.56		125.48	5.18	33.8
413.31	246.979	5.25		416.27	350.94		120.34	20.12	62.54
396.15	399.802	1.27		394.48	427.06		105.48	24.14	-10.53
434.67	358.365	34.14			349.85			13.72	84.87
412.49	356.74	6.3			530.15			-22.42	9.82
344.75	367.083	6.56			434.92			23.54	83.57
476.74	312.667	7.55			438.89			36.36	40.44
451.14	348.99	4.11			405.48			18.4	8.04
535.39	348.573	5.57			370.21			22.56	26.22
559.45	351.969	9.39			409.79				68
373.24	401.219	9.75			427.91				62.53
465.88					428.03				8.94
348.25					329.84				36.81
411.67					512.9				-10.14
423.22					443.79				78.28
389.33					288.78				19.3
295.03					426.39				-16.64
366.36					343.51				24.61
449.23					546.91				34.38
437.35					576.58				78.24
322.02					479.41				15.19
					395.28				4.78
					385.16				7.71
					254.58				16.82
									34.94
									12.82
									24.71

## Sheet: Figure S3
Figure S3C
WT	mec-7 (u278)	mec-7(u278) mbl-1(tm1563)	mec-7(u278) mbl-1(tm1563); ptl-1a OE	mec-7(u278) mbl-1(tm1563); ptl-1b OE	mec-7(u278) mbl-1(tm1563); ptl-1a & b OE	mec-7(u278); ptl-1(unk137)
3.12	388.83	5.54	37.56	8.11	0	154.45
4.57	310.3	35.54	5.01	5.27	0	273.81
8.09	298.24	14.64	4.48	20.26	58.07	356.84
4.7	304.64	13.18	22.33	0	126.71	319.03
5.93	462.56	4.41	62.46	7.18	0	253.69
10.68	282	8	6.8	37.52	0	379.97
14	446.9	24.46	47.29	32.55	9.15	300.06
7.87	468.1	14.15	0	7.86	0	268.15
8.09	420.07	4.18	29.17	0	9.81	246.34
1.13	339.7	49.38	0	0	36.96	495.17
4.05	510.46	8.28	26.6	0	48.68	443.69
10.73	506.26	32.8	223.71	5.33	14.69	434.35
13.87	347.23	4.26	0	49.62	168.73	404.77
7.08	550.15	4.9	6.19	6.53	52.89	438.56
5.72	355.71	9.26	6.7	47.57	16.49	444.72
15.6	228.19	6.56	57.44	0	7.77	427.06
11.67	396.16	59.72	30.91	0	3.18	292.31
14.83	365.43	3.8	6.35	19.91	31.83	263.61
	413.31	5.25	50.18	2.69	22.44	448.58
	396.15	1.27	33.82	11.42	19.45	364.82
	434.67	34.14	22.52	7.99	0	375.43
	412.49	6.3	18.03	0	0	355.69
	344.75	6.56	4.07		19.42	476.98
	476.74	7.55	0		89.46	521.86
	451.14	4.11	32.85		90	678.35
	535.39	5.57	0		0	323.03
	559.45	9.39	29.84		6.76	330.76
	373.24	9.75	56.13		0	276.7
	465.88		0		0	238.98
	348.25		12.88		2.85	372.26
	411.67		42.19		0	388.04
	423.22				68.51
	389.33				0
	295.03				2.7
	366.36				0
	449.23				0
	437.35				4.48
	322.02

[truncated: 4 more sheets: Figure S4, Figure S6, Figure S7, Figure S8]
